# Supplementary material for: Whole Genome Sequencing Provides New Insights Into the Genetic Diversity and Coat Color of Asiatic Wild Ass and Its Hybrids
Source: Front Genet. 2022 May 12;13:818420. doi: 10.3389/fgene.2022.818420 (PMC9135160; doi:10.3389/fgene.2022.818420)
Supplement: Supplementary file 1 [file Table1.XLSX]

## Sheet: Table S1
Table S1. Summary of sequencing data.
Sample ID	Accession number	Donkey breed	Total reads	Mapped reads	Mapping rate	Mean depth	BioProject	Sample origin place
EHH-F-1	EHH-F-1	Equus-hemionus	200224216	199247192	0.9951	12.1645	PRJNA767165	Xinjiang,China
MG-F-4	EHH-M-2	Kulan hybrids(Mongolian Kulan♂×Xinjiang♀)	202047332	201117418	0.9954	12.2872	PRJNA767165	Xinjiang,China
MG-F-10	MG-F-10	Kulan hybrids(Mongolian Kulan♂×Xinjiang♀)	202051365	201311174	0.9963	12.2963	PRJNA767165	Xinjiang,China
MG-F-12	MG-F-12	Kulan hybrids(Mongolian Kulan♂×Xinjiang♀)	211352036	210519925	0.9961	12.8509	PRJNA767165	Xinjiang,China
MG-F-13	MG-F-13	Kulan hybrids(Mongolian Kulan♂×Xinjiang♀)	215003658	214231777	0.9964	13.086	PRJNA767165	Xinjiang,China
MG-F-18	MG-F-18	Kulan hybrids(Mongolian Kulan♂×Xinjiang♀)	201129547	200414512	0.9964	12.2558	PRJNA767165	Xinjiang,China
MG-F-19	MG-F-19	Kulan hybrids(Mongolian Kulan♂×Xinjiang♀)	210003541	209195851	0.9962	12.7894	PRJNA767165	Xinjiang,China
MG-F-2	MG-F-2	Kulan hybrids(Mongolian Kulan♂×Xinjiang♀)	227572316	226429158	0.9967	12.6661	PRJNA767165	Xinjiang,China
MG-F-23	MG-F-23	Kulan hybrids(Mongolian Kulan♂×Xinjiang♀)	206378312	205511285	0.995	13.8195	PRJNA767165	Xinjiang,China
MG-F-25	MG-F-25	Kulan hybrids(Mongolian Kulan♂×Xinjiang♀)	208103014	207426421	0.9958	12.5484	PRJNA767165	Xinjiang,China
MG-F-3	MG-F-3	Kulan hybrids(Mongolian Kulan♂×Xinjiang♀)	208833511	208088298	0.9964	12.7124	PRJNA767165	Xinjiang,China
MG-F-5	MG-F-5	Kulan hybrids(Mongolian Kulan♂×Xinjiang♀)	209241424	208141742	0.9947	12.7187	PRJNA767165	Xinjiang,China
MG-F-8	MG-F-8	Kulan hybrids(Mongolian Kulan♂×Xinjiang♀)	207696876	206938934	0.9964	12.6552	PRJNA767165	Xinjiang,China
MG-M-11	MG-M-11	Kulan hybrids(Mongolian Kulan♂×Xinjiang♀)	217698516	217007682	0.9968	13.253	PRJNA767165	Xinjiang,China
MG-M-14	MG-M-14	Kulan hybrids(Mongolian Kulan♂×Xinjiang♀)	202865096	202113979	0.9963	12.3525	PRJNA767165	Xinjiang,China
MG-M-15	MG-M-15	Kulan hybrids(Mongolian Kulan♂×Xinjiang♀)	204473005	203768845	0.9966	12.4596	PRJNA767165	Xinjiang,China
MG-M-17	MG-M-17	Kulan hybrids(Mongolian Kulan♂×Xinjiang♀)	203558559	203020747	0.9974	12.4125	PRJNA767165	Xinjiang,China
MG-M-20	MG-M-20	Kulan hybrids(Mongolian Kulan♂×Xinjiang♀)	201587058	201059259	0.9974	12.2915	PRJNA767165	Xinjiang,China
MG-M-21	MG-M-21	Kulan hybrids(Mongolian Kulan♂×Xinjiang♀)	212654153	211938731	0.9966	12.9691	PRJNA767165	Xinjiang,China
MG-M-22	MG-M-22	Kulan hybrids(Mongolian Kulan♂×Xinjiang♀)	219439963	218825609	0.9972	13.3607	PRJNA767165	Xinjiang,China
MG-M-26	MG-M-26	Kulan hybrids(Mongolian Kulan♂×Xinjiang♀)	205901500	205311274	0.9971	12.5451	PRJNA767165	Xinjiang,China
MG-M-27	MG-M-27	Kulan hybrids(Mongolian Kulan♂×Xinjiang♀)	204686424	204033842	0.9968	12.4714	PRJNA767165	Xinjiang,China
MG-M-28	MG-M-28	Kulan hybrids(Mongolian Kulan♂×Xinjiang♀)	201867240	201141839	0.9964	12.2933	PRJNA767165	Xinjiang,China
MG-M-29	MG-M-29	Kulan hybrids(Mongolian Kulan♂×Xinjiang♀)	201344967	200737801	0.997	12.2712	PRJNA767165	Xinjiang,China
MG-M-30	MG-M-30	Kulan hybrids(Mongolian Kulan♂×Xinjiang♀)	194741188	194060395	0.9965	11.8623	PRJNA767165	Xinjiang,China
MG-M-31	MG-M-31	Kulan hybrids(Mongolian Kulan♂×Xinjiang♀)	203247737	202624548	0.9969	12.3934	PRJNA767165	Xinjiang,China
MG-M-4	MG-M-4	Kulan hybrids(Mongolian Kulan♂×Xinjiang♀)	213985536	213371529	0.9971	13.0331	PRJNA767165	Xinjiang,China
MG-M-6	MG-M-6	Kulan hybrids(Mongolian Kulan♂×Xinjiang♀)	207541624	206698098	0.9959	12.6378	PRJNA767165	Xinjiang,China
MG-M-7	MG-M-7	Kulan hybrids(Mongolian Kulan♂×Xinjiang♀)	209390837	208734702	0.9969	12.7668	PRJNA767165	Xinjiang,China
MG-M-9	MG-M-9	Kulan hybrids(Mongolian Kulan♂×Xinjiang♀)	213012755	212455259	0.9974	12.9931	PRJNA767165	Xinjiang,China

## Sheet: Table S2
Table S2. List of additional donkey samples for the analysis of genetic background.
Sample ID	Accession number	Breed	Total reads	Mapped reads	Mapping rate	Mean depth	BioProject	Sample origin place
ERR2286905	ERR2286905	Equus-asinus-africanus	156792963	155156460	0.9896	9.4193×	PRJEB24845	——
ERR2286906	ERR2286906	Equus-asinus-africanus	160190343	158583860	0.99	9.6388×	PRJEB24845	——
ERR2286907	ERR2286907	Equus-asinus-africanus	107759244	106396814	0.9874	6.4488×	PRJEB24845	——
ERR2286908	ERR2286908	Equus-asinus-africanus	110733753	109441972	0.9883	6.644×	PRJEB24845	——
ERR2286909	ERR2286909	Equus-asinus-africanus	215863237	214534324	0.9938	12.8351×	PRJEB24845	——
ERR2286910	ERR2286910	Equus-asinus-africanus	110335291	110159035	0.9984	6.1054×	PRJEB24845	——
ERR2286911	ERR2286911	Equus-asinus-africanus	269989936	268677012	0.9951	15.3435×	PRJEB24845	——
ERR2286912	ERR2286912	Equus-asinus-africanus	195495715	195161967	0.9983	9.6383×	PRJEB24845	——
GZ03-7	GZ03-7	Guanzhong	190736749	190313477	0.9978	11.3647×	PRJNA675210	Shanxi,China
GZ04-11	GZ04-11	Guanzhong	182643081	182252378	0.9979	10.918×	PRJNA675210	Shanxi,China
GZ10-10	GZ10-10	Guanzhong	184408458	183980449	0.9977	11.0027×	PRJNA675210	Shanxi,China
GZ10-12	GZ10-12	Guanzhong	228511476	227981065	0.9977	13.6108×	PRJNA675210	Shanxi,China
GZ11-3	GZ11-3	Guanzhong	209813511	209368054	0.9979	12.4304×	PRJNA675210	Shanxi,China
GZ11-4	GZ11-4	Guanzhong	241127257	240562154	0.9977	14.3243×	PRJNA675210	Shanxi,China
GZ13-1	GZ13-1	Guanzhong	236902466	236376529	0.9978	14.0744×	PRJNA675210	Shanxi,China
GZ14-2	GZ14-2	Guanzhong	240220184	239643547	0.9976	14.2835×	PRJNA675210	Shanxi,China
GZ16-1	GZ16-1	Guanzhong	174899870	174498213	0.9977	10.3503×	PRJNA675210	Shanxi,China
GZ17-2	GZ17-2	Guanzhong	231459373	230910048	0.9976	13.7362×	PRJNA675210	Shanxi,China
XJ10	XJ10	Xinjiang	194951013	194534271	0.9978	11.2443×	PRJNA675210	Xinjiang,China
XJ11	XJ11	Xinjiang	220310514	219618253	0.9968	10.783×	PRJNA675210	Xinjiang,China
XJ21	XJ21	Xinjiang	188775676	188228669	0.9971	11.1738×	PRJNA675210	Xinjiang,China
XJ23	XJ23	Xinjiang	182066500	181489736	0.9971	10.5034×	PRJNA675210	Xinjiang,China
XJ2	XJ2	Xinjiang	189331631	188908536	0.9979	11.6259×	PRJNA675210	Xinjiang,China
XJ5	XJ5	Xinjiang	174318920	173810009	0.9969	13.2653×	PRJNA675210	Xinjiang,China
kun1	kun1	Equus-hemionus	120915412	120272421	0.9952	6.024×	https://ngdc.cncb.ac.cn/biosample/browse/SAMC048991	——
kun2	kun2	Equus-hemionus	120862884	120284179	0.9947	6.026×	https://ngdc.cncb.ac.cn/biosample/browse/SAMC048992	——
Aw2	Aw2	Equus hemionus	219872146	219135571	0.9966	11.1568×	PRJCA001131	——
Aw3	Aw3	Equus hemionus	227474637	226508140	0.9958	11.529×	PRJCA001131	——

## Sheet: Table S3
Table S3. Distribution of SNPs identified within various genomic regions annotated by Snpeff
Sequence ontology class	All individuals		Equus-asinus-africanus		Equus-hemionus		Guanzhong		Kulan hybrids		Xinjiang
	Count	Percent	Count	Percent	Count	Percent	Count	Percent	Count	Percent	Count	Percent
downstream_gene_variant	970569	0.037992	92906	0.0384009	387164	0.036396	266540	0.0383618	697749	0.0386906	247508	0.0380702
initiator_codon_variant	43	1.68e-06	5	2.07e-06	15	1.41e-06	9	1.3e-06	32	1.77e-06	12	1.85e-06
intergenic_region	16079140	0.629402	1514510	0.625993	6819280	0.641058	4365071	0.628243	11276747	0.625302	4078670	0.627357
intron_variant	7282599	0.28507	696546	0.287904	2946542	0.276995	1984744	0.285654	5190345	0.287808	1866953	0.287164
missense_variant	101565	0.00397566	9825	0.00406097	38491	0.00361841	29103	0.00418865	70602	0.00391492	26169	0.00402516
splice_acceptor_variant	567	2.219e-05	47	1.943e-05	189	1.777e-05	167	2.404e-05	412	2.285e-05	145	2.23e-05
splice_donor_variant	833	3.261e-05	75	3.1e-05	322	3.027e-05	233	3.353e-05	587	3.255e-05	207	3.184e-05
splice_region_variant	20464	0.00080104	1980	0.00081839	7964	0.00074867	5552	0.00079907	14602	0.00080969	5100	0.00078445
start_lost	306	1.198e-05	36	1.488e-05	106	9.96e-06	77	1.108e-05	242	1.342e-05	83	1.277e-05
start_retained_variant	3	1.2e-07	1	4.1e-07	1	9e-08	2	2.9e-07	2	1.1e-07	2	3.1e-07
stop_gained	1949	7.629e-05	168	6.944e-05	810	7.615e-05	552	7.945e-05	1267	7.026e-05	498	7.66e-05
stop_lost	171	6.69e-06	18	7.44e-06	79	7.43e-06	46	6.62e-06	129	7.15e-06	49	7.54e-06
stop_retained_variant	78	3.05e-06	8	3.31e-06	35	3.29e-06	26	3.74e-06	56	3.11e-06	21	3.23e-06
synonymous_variant	107857	0.00422196	10323	0.00426681	42071	0.00395496	29576	0.00425672	77704	0.00430873	27440	0.00422066
upstream_gene_variant	980533	0.038382	92923	0.0384079	394472	0.037083	266369	0.0383371	703592	0.0390146	248493	0.0382217
DOWNSTREAM	970569	0.0380245	92906	0.0384343	387164	0.036425	266540	0.0383946	697749	0.0387241	247508	0.0381022
EXON	209262	0.00819838	20127	0.00832634	80530	0.00757639	58635	0.00844627	148141	0.00822162	53600	0.00825136
INTERGENIC	16079140	0.629942	1514510	0.626538	6819280	0.641569	4365071	0.628781	11276747	0.625844	4078670	0.627884
INTRON	7266346	0.284678	694973	0.287503	2940257	0.276624	1980365	0.285268	5178652	0.287408	1862933	0.286786
SPLICE_SITE_ACCEPTOR	567	2.221e-05	47	1.944e-05	189	1.778e-05	167	2.406e-05	412	2.287e-05	145	2.232e-05
SPLICE_SITE_DONOR	820	3.213e-05	74	3.061e-05	316	2.973e-05	228	3.284e-05	574	3.186e-05	202	3.11e-05
SPLICE_SITE_REGION	17576	0.00068858	1709	0.000707	6858	0.00064521	4740	0.00068279	12600	0.00069928	4347	0.00066919
UPSTREAM	980533	0.0384149	92923	0.0384413	394472	0.0371126	266369	0.03837	703592	0.0390484	248493	0.0382538

## Sheet: Table S4
Table S4. Cross-validation (CV) errors for ADMIXTURE ancestry models with K ranging from 2 to 5.
K value	CV error
K=2	0.32263
K=3	0.30436
K=4	0.31397
K=5	0.34903

## Sheet: Table S5
Table S5. A summary of genes identified as selection sweep candidate genes in the Kulan hybrids population analyzed in this study based on the θπ method.
Chrom	Starting position	Ending position	θπ	Gene
3	75560001	75610000	4.25667	MRPL15
3	75560001	75610000	4.25667	LCORL
9	3840001	3890000	4.21848	SLC25A15
3	77900001	77950000	4.21163	CTAGE1
3	79940001	79990000	4.13846	ARHGAP20
10	46720001	46770000	4.13467	Cyp4f4
17	24360001	24410000	4.06662	CTTN
17	43300001	43350000	4.05379	ODF3
17	43300001	43350000	4.05379	SCGB1C1
13	360001	410000	4.05296	ZNF184
3	181560001	181610000	4.04676	Fam168b
3	73760001	73810000	4.0123	PPP2R3B
17	24080001	24130000	3.99411	Cttn
3	76760001	76810000	3.98969	USP25
14	46180001	46230000	3.93445	OBP2B
14	27060001	27110000	3.89744	OBP2A
3	74900001	74950000	3.87042	ACSM5
26	140001	190000	3.85613	GAPDH
4	82360001	82410000	3.84842	TMEM177
4	16080001	16130000	3.84147	Aox4
3	340001	390000	3.82231	RALGDS
3	340001	390000	3.82231	Ralgds
27	6380001	6430000	3.81848	DEFA5
28	27120001	27170000	3.745	SHCBP1
3	181320001	181370000	3.72824	CENPE
17	24440001	24490000	3.69914	CTTN1
3	181580001	181630000	3.68346	FAM168B
8	58200001	58250000	3.67472	HLA-C
28	27060001	27110000	3.66011	CES1
3	80820001	80870000	3.66007	C12orf40
8	22120001	22170000	3.64849	PRAME
15	50220001	50270000	3.64019	PCMTD2
8	35560001	35610000	3.60677	Pde4dip
4	80800001	80850000	3.60296	Tmem177
17	28940001	28990000	3.59379	Tfap2a
13	2160001	2210000	3.58323	TRIP11
25	1720001	1770000	3.57339	NOS1AP
17	19420001	19470000	3.56116	SLC43A3
13	40001	90000	3.54461	ZNF3
13	40001	90000	3.54461	ZNF252
14	26680001	26730000	3.54223	Acsm4
3	87700001	87750000	3.53971	SPATA31D1
13	1060001	1110000	3.52753	MALSU1
17	19400001	19450000	3.52354	PRG3
12	67580001	67630000	3.52208	RAD54B
2	10780001	10830000	3.51989	FAM227A
17	19300001	19350000	3.50558	PRG2
13	2340001	2390000	3.47923	LCMT1
27	6320001	6370000	3.47235	DEFA7
8	24360001	24410000	3.46347	SLC7A4
8	24360001	24410000	3.46347	P2rx6
8	24360001	24410000	3.46347	TUBA3
5	11280001	11330000	3.46161	PRDM2
6	75900001	75950000	3.44303	MAL
3	75820001	75870000	3.42468	GIMAP7
3	74500001	74550000	3.41426	KCNQ1
19	8680001	8730000	3.40697	rps24
23	39980001	40030000	3.39682	SLC28A3
4	82500001	82550000	3.3897	ADGRE2
4	82500001	82550000	3.3897	DDX18
28	56660001	56710000	3.38667	PLCG2
25	420001	470000	3.37776	SIAH1
20	24500001	24550000	3.37672	IGLC6
30	20000001	20050000	3.3753	AIDA
10	7000001	7050000	3.35815	CACNA1B
8	28740001	28790000	3.35673	NBPF4
10	46540001	46590000	3.35548	Cyp4f14
23	15800001	15850000	3.35476	IFNB1
12	38740001	38790000	3.3494	GML
4	89320001	89370000	3.34926	IWS1
14	25680001	25730000	3.34904	ABCA3
23	5080001	5130000	3.34452	FAM205A
26	22640001	22690000	3.33421	ZNF677
17	19380001	19430000	3.33017	Prg2
20	32060001	32110000	3.33012	IGLC1
28	7480001	7530000	3.32999	ANXA11
2	208520001	208570000	3.32626	DMBT1
12	18520001	18570000	3.3189	PCDHB4
12	18520001	18570000	3.3189	PCDHB18
25	8320001	8370000	3.31657	ITLN1
14	25060001	25110000	3.30733	PDILT
3	151420001	151470000	3.30043	UGT2B4
24	38700001	38750000	3.29674	CEP85L
20	32000001	32050000	3.2957	SLC26A11
2	81180001	81230000	3.28852	PLCE1
6	81140001	81190000	3.28382	NCAPH
27	6300001	6350000	3.27503	DEFA1
27	6460001	6510000	3.27459	Nfia
2	207980001	208030000	3.27096	GZMH
9	26320001	26370000	3.26608	ZNF354B
2	74060001	74110000	3.26363	PITX3
2	74060001	74110000	3.26363	ELOVL3
2	74060001	74110000	3.26363	Pitx3
8	54700001	54750000	3.25877	ZNF268
14	26500001	26550000	3.25536	REXO5
8	35260001	35310000	3.25532	NBPF6
12	67680001	67730000	3.25419	Pard6g
12	67680001	67730000	3.25419	Lcorl
17	47520001	47570000	3.25366	PPFIA1
9	26300001	26350000	3.25354	ZNF354A
7	75240001	75290000	3.25255	IGHV5-10-1
8	25780001	25830000	3.25048	Arhgap20
2	208360001	208410000	3.24761	ITLN2
17	43320001	43370000	3.24633	SIRT3
17	43320001	43370000	3.24633	RIC8A
17	43320001	43370000	3.24633	BET1L
17	43220001	43270000	3.24387	PLCB3
1	17140001	17190000	3.24322	MEST
6	36660001	36710000	3.24159	eml4
4	92700001	92750000	3.24008	Ccdc93
7	123280001	123330000	3.23848	IVL
14	26580001	26630000	3.23724	Eri2
5	70280001	70330000	3.23696	ZMAT3
8	93380001	93430000	3.23361	Gsta2
14	25080001	25130000	3.23282	ERI2
3	73500001	73550000	3.23037	PWWP2A
3	73500001	73550000	3.23037	DLGAP5
28	7260001	7310000	3.22937	TMEM254
9	3780001	3830000	3.22769	THSD1
1	280001	330000	3.22547	GIMAP4
6	37420001	37470000	3.21879	THADA
6	37420001	37470000	3.21879	ZFP36L2
24	37060001	37110000	3.21547	SULT3A1
12	1	50000	3.21501	DTWD2
8	59100001	59150000	3.20566	Patr-A
8	35180001	35230000	3.20552	NBPF1
10	47240001	47290000	3.20317	CYP4F2
6	32020001	32070000	3.20207	ZNF135
6	32020001	32070000	3.20207	RMDN2
28	56640001	56690000	3.20157	Plcg2
12	84080001	84130000	3.2007	TCEA1
2	203940001	203990000	3.19777	CYP11B1
9	64660001	64710000	3.18956	JMJD4
9	64660001	64710000	3.18956	SNAP47
8	20700001	20750000	3.18624	ABCD2
20	31980001	32030000	3.18475	IGLL5
25	17960001	18010000	3.18315	ZDHHC19
3	77340001	77390000	3.18129	MIA2
16	25880001	25930000	3.17975	Gbp5
5	17180001	17230000	3.17961	Ece1
20	13400001	13450000	3.17932	ZNF564
12	38760001	38810000	3.17819	LY6D
5	1100001	1150000	3.17713	Gfm1
5	1100001	1150000	3.17713	Ppm1l
3	11340001	11390000	3.17654	FAM167A
28	560001	610000	3.1739	MBD3L1
28	560001	610000	3.1739	ZNF558
4	80660001	80710000	3.1733	CFAP221
7	75220001	75270000	3.16783	IGHV7-4-1
2	110480001	110530000	3.16634	rps13
9	24220001	24270000	3.16469	BTNL9
30	1	50000	3.16384	CHI3L1
30	1	50000	3.16384	NXF2
22	27080001	27130000	3.16274	SLC2A13
1	111340001	111390000	3.16071	RNF180
2	73020001	73070000	3.15907	PDCD11
2	73020001	73070000	3.15907	Calhm2
2	73020001	73070000	3.15907	CALHM1
2	31360001	31410000	3.15585	GLT8D2
2	110460001	110510000	3.15537	HSPD1
23	46740001	46790000	3.15496	FAM240B
6	76520001	76570000	3.15414	PAX8
20	10220001	10270000	3.15264	Zfp26
1	6320001	6370000	3.15225	Unknown
20	12160001	12210000	3.15191	ZNF709
20	12160001	12210000	3.15191	ZNF791
7	36560001	36610000	3.14732	HIF1A
9	24260001	24310000	3.14663	Btnl9
6	63460001	63510000	3.14058	C2orf78
6	63460001	63510000	3.14058	DUSP11
5	1140001	1190000	3.13807	PPM1L
2	46000001	46050000	3.13779	ZDHHC20
15	25140001	25190000	3.13555	EIF2S2
25	13360001	13410000	3.1305	HIST2H2AA3
25	13360001	13410000	3.1305	HIST2H2BE
25	13360001	13410000	3.1305	His3
25	13360001	13410000	3.1305	Hist1h4b
14	43020001	43070000	3.12805	HS3ST4
3	182680001	182730000	3.12488	Cntnap4
2	207780001	207830000	3.12049	GZMB
2	172520001	172570000	3.12047	TRIP4
2	201660001	201710000	3.11845	Tlr11
20	24460001	24510000	3.11663	POM121C
20	24460001	24510000	3.11663	TUBA3C
20	42180001	42230000	3.11319	NPAT
5	1700001	1750000	3.11049	Ttll10
1	22320001	22370000	3.10896	HYAL4
1	22320001	22370000	3.10896	SPAM1
3	137240001	137290000	3.10882	FRYL
11	65280001	65330000	3.10799	PPP3CA
11	65280001	65330000	3.10799	NR2F1
25	8340001	8390000	3.10731	RUSC1
25	8340001	8390000	3.10731	FDPS
2	67180001	67230000	3.10626	SMNDC1
8	58120001	58170000	3.10624	HLA-A
2	189460001	189510000	3.10363	CTDSPL2
3	4820001	4870000	3.10256	ADAM28
8	23700001	23750000	3.0946	Slc7a4
8	35420001	35470000	3.09395	NBPF26
7	44060001	44110000	3.09377	ADAM21
3	126560001	126610000	3.0903	PIGG
6	80600001	80650000	3.08974	Mal
4	89100001	89150000	3.08943	MAP3K2
30	19940001	19990000	3.08747	BROX
30	19940001	19990000	3.08747	MIA3
6	32220001	32270000	3.08728	UBQLN2
2	207760001	207810000	3.08727	Gzmb
15	24780001	24830000	3.08619	E2F1
7	48620001	48670000	3.0858	FLVCR2
10	49620001	49670000	3.08538	SLC1A6
15	24740001	24790000	3.08434	NECAB3
28	780001	830000	3.08426	MUC16
24	37100001	37150000	3.0832	TMEM230
15	24760001	24810000	3.08057	Actl10
15	24760001	24810000	3.08057	C20orf144
15	24540001	24590000	3.08011	CDK5RAP1
26	22900001	22950000	3.07914	FRG2
25	1980001	2030000	3.0788	CD244
9	4900001	4950000	3.07699	COG6
17	40940001	40990000	3.07629	SCGB1A1
8	55200001	55250000	3.07411	ZKSCAN8
8	61940001	61990000	3.07277	HLA-DQB1
7	44200001	44250000	3.07105	ADAM30
10	46660001	46710000	3.06872	OR10H1
25	12080001	12130000	3.06799	Psmb4
25	12080001	12130000	3.06799	SELENBP1
24	46560001	46610000	3.0679	TAAR9
3	59620001	59670000	3.06692	PDE5A
1	111860001	111910000	3.06692	FAM159B
2	45980001	46030000	3.06564	RAB21
24	46540001	46590000	3.06481	Taar6
13	44760001	44810000	3.06419	Arl4d
6	23960001	24010000	3.06347	PPP1CB
3	95680001	95730000	3.06014	CEP350
3	28020001	28070000	3.05918	CLPP
2	238820001	238870000	3.05902	GIMAP2
2	238820001	238870000	3.05902	GIMAP1
15	24560001	24610000	3.05841	SNTA1
7	36580001	36630000	3.05791	SNAPC1
6	32740001	32790000	3.05715	SPIN2
8	23680001	23730000	3.05682	P2RX6
8	95060001	95110000	3.05612	DIAPH2
15	24320001	24370000	3.05589	BPIFA3
18	580001	630000	3.05511	ADAM5
2	164740001	164790000	3.05365	REC114
2	144180001	144230000	3.05248	TACC1
22	1	50000	3.05219	RABL2A
23	5060001	5110000	3.05163	Ccl19
23	5060001	5110000	3.05163	CCL21
8	103960001	104010000	3.05107	CCDC115
1	85700001	85750000	3.05051	ABRACL
25	25960001	26010000	3.05009	KCNK2
2	80840001	80890000	3.05003	CYP2C18
8	79380001	79430000	3.0473	GSTA1
12	18500001	18550000	3.04714	PCDHB15
12	18500001	18550000	3.04714	PCDHB10
5	86060001	86110000	3.04591	LRCH3
25	1340001	1390000	3.0455	SDHC
3	62480001	62530000	3.04197	NDST4
10	46480001	46530000	3.03917	CYP4F3
2	123540001	123590000	3.03902	ALOX5
5	15620001	15670000	3.03784	CAPZB
5	15620001	15670000	3.03784	Pqlc2
6	32460001	32510000	3.03566	NBDY
30	15600001	15650000	3.03556	ZNF550
4	89440001	89490000	3.03498	MYO7B
12	17560001	17610000	3.03435	PURA
3	87740001	87790000	3.03417	C9orf40
11	53540001	53590000	3.03322	NPM1
15	24700001	24750000	3.0315	CBFA2T2
10	47460001	47510000	3.03084	CYP4F22
10	1	50000	3.02938	TRGV3
10	1	50000	3.02938	TRGC2
8	55380001	55430000	3.02914	Nkapl
4	78940001	78990000	3.02906	CCDC93
16	21120001	21170000	3.0287	Slc44a3
8	103400001	103450000	3.02724	ZNF391
12	76460001	76510000	3.02699	DECR1
8	55360001	55410000	3.02566	ZKSCAN4
20	88000001	88050000	3.02462	SAA1
7	79900001	79950000	3.02391	OSBPL1A
7	79900001	79950000	3.02391	CABYR
6	26480001	26530000	3.0236	XDH
8	55340001	55390000	3.02324	ZSCAN9
21	25300001	25350000	3.01918	STAG1
2	111480001	111530000	3.01858	RAF1
5	54340001	54390000	3.01636	Lxn
5	54340001	54390000	3.01636	MLF1
13	25280001	25330000	3.01471	PCGF2
13	25280001	25330000	3.01471	PSMB3
19	19780001	19830000	3.01421	Ihh
8	103380001	103430000	3.01416	ZNF850
8	55420001	55470000	3.01237	ZSCAN26
13	41880001	41930000	3.01232	Neurod2
13	41880001	41930000	3.01232	CDK12
4	35160001	35210000	3.0112	Ttn
2	73920001	73970000	3.01015	GBF1
2	73920001	73970000	3.01015	NFKB2
2	73920001	73970000	3.01015	Psd
2	73920001	73970000	3.01015	PSD
10	58160001	58210000	3.01002	PRKAA1

## Sheet: Table S6
Table S6. List of genes identified as selection sweep candidate genes in the Kulan hybrids population analyzed in this study based on the CLR method.
Chrom	Starting position	Ending position	CLR	Gene
14	47400001	47500000	319.353	ZNF184
14	47400001	47500000	319.353	ZNF252
14	47200001	47300000	282.845	PRG2
17	16750001	16850000	278.708	USP25
8	24300001	24400000	255.145	P2rx6
8	102350001	102450000	174.696	BTN2A2
8	27200001	27300000	145.844	PRAME
8	62150001	62250000	143.146	HLA-DOB
9	63600001	63700000	131.485	Btnl10
1	76100001	76200000	106.168	Hck
3	161050001	161150000	103.548	UGT2B4
18	12400001	12500000	98.3805	Sh3bgr
18	12350001	12450000	98.3805	B3GALT5
10	47200001	47300000	95.5506	CYP4F2
10	46500001	46600000	92.1234	Cyp4f14
10	46500001	46600000	92.1234	CYP4F3
8	62000001	62100000	90.5967	RPS27
4	78950001	79050000	82.1519	Htr5b
12	98400001	98500000	78.9367	HSPD1
8	61450001	61550000	76.9276	Mamu-DRA
8	61400001	61500000	76.9276	BTN1A1
8	61400001	61500000	76.9276	Btnl1
20	14300001	14400000	71.1806	ZNF14
14	46050001	46150000	68.1143	TRIP11
25	6100001	6200000	66.5819	FCRL5
10	11100001	11200000	63.803	Abo2
10	11050001	11150000	63.803	Abo
10	11050001	11150000	63.803	SURF6
10	11050001	11150000	63.803	MED22
10	11050001	11150000	63.803	RPL7A
10	11050001	11150000	63.803	SURF1
10	11050001	11150000	63.803	SURF2
27	6400001	6500000	61.949	Nfia
27	6350001	6450000	61.949	DEFA1
27	6350001	6450000	61.949	DEFA5
27	6350001	6450000	61.949	DEFA7
3	161150001	161250000	60.8817	ANTXR2
4	83250001	83350000	59.9357	TMEM177
4	83200001	83300000	59.9357	CFAP221
4	7050001	7150000	59.6665	RAP1GAP2
4	7050001	7150000	59.6665	PLCXD1
4	7050001	7150000	59.6665	At3g49725
25	200001	300000	59.544	NBPF4
9	24100001	24200000	57.0418	TRIM7
14	22300001	22400000	56.282	ACSM5
8	23400001	23500000	55.9831	Slc7a4
8	23400001	23500000	55.9831	P2RX6
8	23400001	23500000	55.9831	SLC2A11
18	17400001	17500000	54.0612	ITSN1
18	17400001	17500000	54.0612	ATP5O
8	24000001	24100000	52.3207	TUBA3
8	23950001	24050000	52.3207	TUBA3C
7	75200001	75300000	52.0575	IGHV5-10-1
10	46700001	46800000	51.5695	Cyp4f4
8	21650001	21750000	51.3542	DLGAP5
4	3600001	3700000	50.3552	NLGN4X
14	6750001	6850000	50.1093	NPRL3
14	6750001	6850000	50.1093	MPG
14	6750001	6850000	50.1093	RHBDF1
14	6750001	6850000	50.1093	Polr3k
14	6750001	6850000	50.1093	SNRNP25
14	6700001	6800000	50.1093	IL9R
14	6700001	6800000	50.1093	FAM20C
28	7200001	7300000	49.1541	TMEM254
26	23700001	23800000	49.1038	LILRB3
26	23650001	23750000	49.1038	LILRB5
26	23650001	23750000	49.1038	LILRB2
26	23650001	23750000	49.1038	RPS9
26	23650001	23750000	49.1038	TSEN34
26	23650001	23750000	49.1038	MBOAT7
26	23650001	23750000	49.1038	TMC4
26	23650001	23750000	49.1038	LENG1
26	23650001	23750000	49.1038	CNOT3
26	23650001	23750000	49.1038	Prpf31
4	82450001	82550000	48.2909	ADGRE2
4	82450001	82550000	48.2909	Tmem177
8	60900001	61000000	47.8652	TSPAN17
25	50001	150000	46.324	ITLN2
12	81550001	81650000	46.0831	PXDNL
1	200001	300000	45.3762	GIMAP4
1	200001	300000	45.3762	GIMAP1
1	200001	300000	45.3762	GIMAP5
17	45100001	45200000	45.2501	Cars
17	45100001	45200000	45.2501	Tnfrsf22
6	79350001	79450000	45.1275	Mal
6	79350001	79450000	45.1275	Mall
6	79350001	79450000	45.1275	NPHP1
5	19100001	19200000	44.866	HMGCL
5	19100001	19200000	44.866	GALE
5	19100001	19200000	44.866	LYPLA2
5	19100001	19200000	44.866	PITHD1
5	19100001	19200000	44.866	ELOA
5	19050001	19150000	44.866	RPL11
5	19050001	19150000	44.866	EEF1A1
5	19050001	19150000	44.866	eef1a
8	57700001	57800000	44.8268	Patr-A
8	57700001	57800000	44.8268	TRIM26
8	57700001	57800000	44.8268	TRIM15
8	57700001	57800000	44.8268	TRIM10
28	27050001	27150000	44.4865	CES1
9	63500001	63600000	43.7878	GCSAML
9	63500001	63600000	43.7878	TAF9
2	207600001	207700000	43.7783	Gzmb
3	147650001	147750000	42.3942	TECRL
18	7850001	7950000	42.3439	Pttg1ip
14	46150001	46250000	42.2899	OBP2B
25	6500001	6600000	42.1416	Slamf8
17	19900001	20000000	42.103	P2rx3
8	61800001	61900000	41.9829	HLA-DQB1
2	207750001	207850000	41.7152	GZMB
5	32100001	32200000	39.3443	TRIT1
5	32050001	32150000	39.3443	BMP8A
5	32050001	32150000	39.3443	OXCT2
5	32050001	32150000	39.3443	BMP8B
5	32050001	32150000	39.3443	PPIE
20	14750001	14850000	38.7743	ZNF208
14	46250001	46350000	38.2105	HS3ST4
2	80750001	80850000	37.9209	CYP2C18
2	80750001	80850000	37.9209	CYP2C19
3	300001	400000	37.6254	RALGDS
3	300001	400000	37.6254	Ralgds
7	75150001	75250000	36.8909	IGHV7-4-1
7	75650001	75750000	35.5863	ABCD2
1	6200001	6300000	35.5549	Unknown
1	6200001	6300000	35.5549	TRBC1
1	6200001	6300000	35.5549	Ephb6
1	6200001	6300000	35.5549	TRPV6
3	145850001	145950000	35.488	ADGRL3
10	51700001	51800000	35.023	Fam168b
10	46600001	46700000	34.9728	OR10H1
28	7400001	7500000	34.9633	ANXA11
28	7400001	7500000	34.9633	PLAC9
4	78850001	78950000	34.9142	CCDC93
4	78850001	78950000	34.9142	DDX18
23	46950001	47050000	33.6237	FAM240B
23	38750001	38850000	33.0009	SLC28A3
2	204000001	204100000	32.7447	TCRA
6	79650001	79750000	32.7409	MAL
14	43650001	43750000	32.6267	KANSL1L
14	43600001	43700000	32.6267	ACADL
14	43600001	43700000	32.6267	RPS2
17	44150001	44250000	31.5962	MUC2
18	7700001	7800000	31.2288	ITGB2
18	7700001	7800000	31.2288	Fam207a
5	98050001	98150000	31.178	RPL21
27	15600001	15700000	31.1626	Sorbs2
2	7600001	7700000	31.1013	CYP2D14
2	7600001	7700000	31.1013	CYP2D15
3	141400001	141500000	31.0407	HOPX
3	141350001	141450000	31.0407	THEGL
3	141350001	141450000	31.0407	ARL9
3	141350001	141450000	31.0407	SRP72
3	141350001	141450000	31.0407	PAICS
20	32000001	32100000	30.9995	IGLC1
20	31950001	32050000	30.9995	IGLL5
20	31950001	32050000	30.9995	POM121C
6	89750001	89850000	30.8338	Ppm1l
8	61700001	61800000	30.7103	BoLA-DQB
20	12150001	12250000	30.6994	ZNF709
20	12150001	12250000	30.6994	ZNF791
4	30900001	31000000	30.4053	FSIP2
28	27100001	27200000	30.1013	SHCBP1
8	101950001	102050000	29.8561	BTN3A2
8	101900001	102000000	29.8561	BTN3A3
8	59450001	59550000	29.6574	MICB
8	59400001	59500000	29.6574	MICA
26	22250001	22350000	29.5954	Ppp2r1a
26	22250001	22350000	29.5954	TSPAN7
5	97050001	97150000	29.5827	CD200R1
5	97050001	97150000	29.5827	Gtpbp8
5	97050001	97150000	29.5827	NEPRO
8	37400001	37500000	29.5302	NBPF6
8	37400001	37500000	29.5302	LRRC74B
8	37350001	37450000	29.5302	SLC7A4
8	58150001	58250000	29.4627	HLA-C
20	75550001	75650000	29.2808	TRIM22
20	75550001	75650000	29.2808	TRIM5
7	48600001	48700000	29.2463	C14orf1
7	48550001	48650000	29.2463	L2HGDH
7	48550001	48650000	29.2463	FLVCR2
8	25800001	25900000	29.1822	SLC26A11
8	25800001	25900000	29.1822	Arhgap20
17	19800001	19900000	29.1451	SLC43A3
7	60350001	60450000	29.0526	TUBA2
7	60300001	60400000	29.0526	FOXN3
7	60300001	60400000	29.0526	TTC8
5	51250001	51350000	28.7599	SCHIP1
5	51200001	51300000	28.7599	IL12A
25	14350001	14450000	28.7565	GJA5
2	200500001	200600000	28.7472	LPCAT4
22	1	100000	28.6401	TMEM19
22	1	100000	28.6401	RABL2A
2	158500001	158600000	28.6185	Cyfip1
2	158500001	158600000	28.6185	NIPA2
2	158500001	158600000	28.6185	NIPA1
8	58050001	58150000	28.5485	HLA-A
8	58000001	58100000	28.5485	HLA-B
21	4150001	4250000	28.3155	TAAR1
21	4100001	4200000	28.3155	Taar9
21	4100001	4200000	28.3155	Taar8b
21	4100001	4200000	28.3155	Taar7a
21	4100001	4200000	28.3155	Taar6
3	177550001	177650000	28.2221	ADH5
3	177550001	177650000	28.2221	METAP1
6	32700001	32800000	27.9219	SPIN2
6	80500001	80600000	27.8769	ZNF420
6	80500001	80600000	27.8769	ZNF2
28	4500001	4600000	27.491	RPS13
14	46300001	46400000	27.3341	SPATA31D1
4	5850001	5950000	27.1281	ARSH
7	115850001	115950000	27.1233	CDH7
26	12950001	13050000	26.9595	Ceacam1
26	12900001	13000000	26.9595	CEACAM1
5	94250001	94350000	26.7622	LSAMP
25	17950001	18050000	26.7226	ZDHHC19
25	450001	550000	26.6274	SIAH1
6	77850001	77950000	26.469	TMEM87B
6	77800001	77900000	26.469	FBLN7
8	22600001	22700000	26.3554	BCR
8	22550001	22650000	26.3554	RAB36
8	22550001	22650000	26.3554	Gnaz
8	22550001	22650000	26.3554	Rsph14
4	25650001	25750000	26.3443	ASNSD1
4	25600001	25700000	26.3443	ANKAR
4	25600001	25700000	26.3443	Osgepl1
4	25600001	25700000	26.3443	PMS1
8	53050001	53150000	26.3152	ADGRD1
15	1800001	1900000	26.032	CST3
2	203950001	204050000	25.9869	CCNG1
2	203950001	204050000	25.9869	CYP11B1
8	62850001	62950000	25.8317	IP6K3
8	62850001	62950000	25.8317	Uqcc2
8	62800001	62900000	25.8317	ITPR3
8	62800001	62900000	25.8317	Ggnbp1
8	62800001	62900000	25.8317	BAK1
1	36250001	36350000	25.7697	EEPD1
1	36250001	36350000	25.7697	Kiaa0895
10	7950001	8050000	25.579	LCN12
10	7950001	8050000	25.579	PTGDS
10	7950001	8050000	25.579	CLIC3
10	7950001	8050000	25.579	ABCA2
10	7900001	8000000	25.579	FUT7
10	7900001	8000000	25.579	ENTPD2
10	7900001	8000000	25.579	Sapcd2
10	7900001	8000000	25.579	UAP1L1
10	7900001	8000000	25.579	DPP7
10	7900001	8000000	25.579	Man1b1
21	4200001	4300000	25.4997	VNN1
3	137400001	137500000	25.4774	OCIAD2

## Sheet: Table S7
Table S7. The 77 overlapping genes identified through the θπ method and CLR methods
chrom	Starting position	Ending position	Gene
14	47400001	47500000	ZNF184
14	47400001	47500000	ZNF252
14	47200001	47300000	PRG2
17	16750001	16850000	USP25
8	24300001	24400000	P2rx6
8	27200001	27300000	PRAME
3	161050001	161150000	UGT2B4
10	47200001	47300000	CYP4F2
10	46500001	46600000	Cyp4f14
10	46500001	46600000	CYP4F3
12	98400001	98500000	HSPD1
14	46050001	46150000	TRIP11
27	6400001	6500000	Nfia
27	6350001	6450000	DEFA1
27	6350001	6450000	DEFA5
27	6350001	6450000	DEFA7
4	83250001	83350000	TMEM177
4	83200001	83300000	CFAP221
25	200001	300000	NBPF4
14	22300001	22400000	ACSM5
8	23400001	23500000	Slc7a4
8	23400001	23500000	P2RX6
8	24000001	24100000	TUBA3
8	23950001	24050000	TUBA3C
7	75200001	75300000	IGHV5-10-1
10	46700001	46800000	Cyp4f4
8	21650001	21750000	DLGAP5
28	7200001	7300000	TMEM254
4	82450001	82550000	ADGRE2
4	82450001	82550000	Tmem177
25	50001	150000	ITLN2
1	200001	300000	GIMAP4
1	200001	300000	GIMAP1
6	79350001	79450000	Mal
8	57700001	57800000	Patr-A
28	27050001	27150000	CES1
2	207600001	207700000	Gzmb
14	46150001	46250000	OBP2B
8	61800001	61900000	HLA-DQB1
2	207750001	207850000	GZMB
14	46250001	46350000	HS3ST4
2	80750001	80850000	CYP2C18
3	300001	400000	RALGDS
3	300001	400000	Ralgds
7	75150001	75250000	IGHV7-4-1
7	75650001	75750000	ABCD2
1	6200001	6300000	Unknown
10	51700001	51800000	Fam168b
10	46600001	46700000	OR10H1
28	7400001	7500000	ANXA11
4	78850001	78950000	CCDC93
4	78850001	78950000	DDX18
23	46950001	47050000	FAM240B
23	38750001	38850000	SLC28A3
6	79650001	79750000	MAL
20	32000001	32100000	IGLC1
20	31950001	32050000	IGLL5
20	31950001	32050000	POM121C
6	89750001	89850000	Ppm1l
20	12150001	12250000	ZNF709
20	12150001	12250000	ZNF791
28	27100001	27200000	SHCBP1
8	37400001	37500000	NBPF6
8	37350001	37450000	SLC7A4
8	58150001	58250000	HLA-C
7	48550001	48650000	FLVCR2
8	25800001	25900000	SLC26A11
8	25800001	25900000	Arhgap20
17	19800001	19900000	SLC43A3
22	1	100000	RABL2A
8	58050001	58150000	HLA-A
21	4100001	4200000	Taar6
6	32700001	32800000	SPIN2
14	46300001	46400000	SPATA31D1
25	17950001	18050000	ZDHHC19
25	450001	550000	SIAH1
2	203950001	204050000	CYP11B1

## Sheet: Table S8
Databases: KEGG PATHWAY
Statistical test method: hypergeometric test / Fisher's exact test
FDR correction method: Benjamini and Hochberg
Software:KOBAS 3.0 (http://kobas.cbi.pku.edu.cn/)
Table S8. Results from the KEGG pathway analysis performed for the 77 overlapping genes which were identified as selection candidate genes by the θπ method and CLR methods.
Term	ID	Input gene number	Background gene number	P-Value	Corrected P-Value	Input genes	Hyperlink
Type I diabetes mellitus	hsa04940	4	43	1.46e-06	0.000849	HLA-C|HSPD1|HLA-A|GZMB	http://www.genome.jp/kegg-bin/show_pathway?hsa04940/hsa:3107%09red/hsa:3105%09red/hsa:3329%09red/hsa:3002%09red
Allograft rejection	hsa05330	3	38	5.26e-05	0.001716	HLA-C|HLA-A|GZMB	http://www.genome.jp/kegg-bin/show_pathway?hsa05330/hsa:3107%09red/hsa:3105%09red/hsa:3002%09red
Graft-versus-host disease	hsa05332	3	41	6.51e-05	0.001716	HLA-C|HLA-A|GZMB	http://www.genome.jp/kegg-bin/show_pathway?hsa05332/hsa:3107%09red/hsa:3105%09red/hsa:3002%09red
Autoimmune thyroid disease	hsa05320	3	53	0.000134	0.002122	HLA-C|HLA-A|GZMB	http://www.genome.jp/kegg-bin/show_pathway?hsa05320/hsa:3107%09red/hsa:3105%09red/hsa:3002%09red
Phagosome	hsa04145	4	152	0.000169	0.00233	HLA-C|TUBA3|HLA-A|TUBA3C	http://www.genome.jp/kegg-bin/show_pathway?hsa04145/hsa:3107%09red/hsa:3105%09red/hsa:7278%09red/hsa:7846%09red
Natural killer cell mediated cytotoxicity	hsa04650	3	131	0.001721	0.013866	HLA-C|HLA-A|GZMB	http://www.genome.jp/kegg-bin/show_pathway?hsa04650/hsa:3107%09red/hsa:3105%09red/hsa:3002%09red
Herpes simplex virus 1 infection	hsa05168	5	492	0.00183	0.014539	HLA-C|ZNF184|ZNF709|HLA-A|ZNF791	http://www.genome.jp/kegg-bin/show_pathway?hsa05168/hsa:3107%09red/hsa:3105%09red/hsa:7738%09red/hsa:163051%09red/hsa:163049%09red
Apoptosis	hsa04210	3	136	0.001911	0.014977	TUBA3|TUBA3C|GZMB	http://www.genome.jp/kegg-bin/show_pathway?hsa04210/hsa:7846%09red/hsa:7278%09red/hsa:3002%09red
Pathogenic Escherichia coli infection	hsa05130	2	55	0.004553	0.029669	TUBA3|TUBA3C	http://www.genome.jp/kegg-bin/show_pathway?hsa05130/hsa:7846%09red/hsa:7278%09red
Viral myocarditis	hsa05416	2	60	0.005364	0.033452	HLA-C|HLA-A	http://www.genome.jp/kegg-bin/show_pathway?hsa05416/hsa:3107%09red/hsa:3105%09red
Steroid hormone biosynthesis	hsa00140	2	60	0.005364	0.033452	CYP11B1|UGT2B4	http://www.genome.jp/kegg-bin/show_pathway?hsa00140/hsa:7363%09red/hsa:1584%09red
Arachidonic acid metabolism	hsa00590	2	63	0.00588	0.035158	CYP4F2|CYP4F3	http://www.genome.jp/kegg-bin/show_pathway?hsa00590/hsa:4051%09red/hsa:8529%09red
Retinol metabolism	hsa00830	2	67	0.006602	0.037913	UGT2B4|CYP2C18	http://www.genome.jp/kegg-bin/show_pathway?hsa00830/hsa:1562%09red/hsa:7363%09red
Staphylococcus aureus infection	hsa05150	2	68	0.006789	0.038602	DEFA5|DEFA1	http://www.genome.jp/kegg-bin/show_pathway?hsa05150/hsa:1667%09red/hsa:1670%09red
Pancreatic cancer	hsa05212	2	75	0.00816	0.043824	RALGDS|Ralgds	http://www.genome.jp/kegg-bin/show_pathway?hsa05212/hsa:5900%09red
Antigen processing and presentation	hsa04612	2	77	0.008573	0.045205	HLA-C|HLA-A	http://www.genome.jp/kegg-bin/show_pathway?hsa04612/hsa:3107%09red/hsa:3105%09red
Drug metabolism - other enzymes	hsa00983	2	79	0.008995	0.046584	CES1|UGT2B4	http://www.genome.jp/kegg-bin/show_pathway?hsa00983/hsa:7363%09red/hsa:1066%09red
Chemical carcinogenesis	hsa05204	2	82	0.009646	0.047045	UGT2B4|CYP2C18	http://www.genome.jp/kegg-bin/show_pathway?hsa05204/hsa:1562%09red/hsa:7363%09red
Colorectal cancer	hsa05210	2	86	0.010545	0.047045	RALGDS|Ralgds	http://www.genome.jp/kegg-bin/show_pathway?hsa05210/hsa:5900%09red
Gap junction	hsa04540	2	88	0.011007	0.048366	TUBA3|TUBA3C	http://www.genome.jp/kegg-bin/show_pathway?hsa04540/hsa:7846%09red/hsa:7278%09red

## Sheet: Table S9
Table S9. List of genes identified as selection sweep candidate genes between Kulan hybrids and Guanzhong donkey analyzed in this study based on the θπ-ratio method.
Chrom	Starting position	Ending position	θπ-ratio	Gene
3	112500001	112550000	5.73277	LCORL
19	19600001	19650000	5.6812	ATG9A
19	19600001	19650000	5.6812	GLB1L
13	17480001	17530000	5.65829	P2RX5
3	112700001	112750000	5.65703	DCAF16
19	19580001	19630000	5.38981	STK16
19	19580001	19630000	5.38981	TUBA4A
19	19620001	19670000	5.27871	ZFAND2B
19	19620001	19670000	5.27871	ABCB6
19	19640001	19690000	5.1222	RETREG2
17	16800001	16850000	5.03462	USP25
19	19660001	19710000	4.94899	SLC23A3
19	19660001	19710000	4.94899	CNPPD1
13	19400001	19450000	4.94758	WDR81
13	19400001	19450000	4.94758	SERPINF2
13	17760001	17810000	4.92501	OR1L4
3	300001	350000	4.89055	Ralgds
13	17520001	17570000	4.81605	Shpk
13	17520001	17570000	4.81605	CTNS
3	112640001	112690000	4.73693	NCAPG
13	17360001	17410000	4.68427	ITGAE
25	38080001	38130000	4.50205	TNFSF4
13	17500001	17550000	4.46821	TAX1BP3
21	90320001	90370000	4.4265	ATP2B2
13	17600001	17650000	4.40783	Trpv3
13	17560001	17610000	4.31057	TRPV1
6	76300001	76350000	4.29856	ARAP1
13	18940001	18990000	4.24822	SMG6
13	18940001	18990000	4.24822	SRR
13	17620001	17670000	4.20679	ASPA
13	18720001	18770000	4.12126	METTL16
21	90260001	90310000	4.10703	Sec13
21	90300001	90350000	4.08699	Atp2b2
6	32460001	32510000	4.07299	NBDY
13	18340001	18390000	4.0494	RAP1GAP2
1	103960001	104010000	4.00049	SLC38A9
7	80280001	80330000	3.97582	HRH4
6	32220001	32270000	3.96086	UBQLN2
13	18860001	18910000	3.92183	MNT
13	18920001	18970000	3.89249	Tsr1
13	19440001	19490000	3.89195	PRPF8
14	27380001	27430000	3.86692	CYP3A12
13	18500001	18550000	3.84415	CCDC92
3	39260001	39310000	3.75047	HHIP
3	112840001	112890000	3.75022	MED28
7	80220001	80270000	3.69893	IMPACT
28	27260001	27310000	3.68793	VPS35
21	95460001	95510000	3.66477	CNBP
13	19380001	19430000	3.65313	SERPINF1
5	75020001	75070000	3.61768	EPHB3
28	27140001	27190000	3.57782	SHCBP1
13	19180001	19230000	3.57172	DPH1
13	19180001	19230000	3.57172	Ovca2
20	70300001	70350000	3.56787	CHRDL2
2	18100001	18150000	3.54951	CEP290
14	27280001	27330000	3.54355	ZSCAN25
21	95520001	95570000	3.52605	COPG1
5	74780001	74830000	3.47555	CHRD
5	74780001	74830000	3.47555	THPO
5	74780001	74830000	3.47555	POLR2H
5	74780001	74830000	3.47555	Clcn2
13	19160001	19210000	3.44012	HIC1
20	70200001	70250000	3.41223	RNF169
25	46700001	46750000	3.37941	OPTC
3	980001	1030000	3.37883	SLC18A1
20	1480001	1530000	3.35828	LINGO3
20	1480001	1530000	3.35828	C19orf35
13	18880001	18930000	3.35351	Sgsm2
23	4280001	4330000	3.34337	AUH
3	112720001	112770000	3.33385	FAM184B
3	112860001	112910000	3.3312	Lap3
3	161240001	161290000	3.30775	RPL21
21	95440001	95490000	3.30513	Isy1
21	95440001	95490000	3.30513	Rab43
12	17760001	17810000	3.30161	SLC4A9
3	2700001	2750000	3.28796	Nudt18
13	18600001	18650000	3.28261	CLUH
25	38180001	38230000	3.27927	TNFSF18
16	26160001	26210000	3.27833	KYAT3
22	14680001	14730000	3.27332	PDE1B
22	14680001	14730000	3.27332	PPP1R1A
22	14680001	14730000	3.27332	TESPA1
2	18200001	18250000	3.24452	TMTC3
3	2720001	2770000	3.24108	HR
21	90240001	90290000	3.23713	GHRL
21	90240001	90290000	3.23713	pi038
21	90240001	90290000	3.23713	IRAK2
7	26920001	26970000	3.2337	Greb1l
15	25080001	25130000	3.22718	Raly
7	27540001	27590000	3.2233	THOC1
13	37640001	37690000	3.21832	CA10
3	2760001	2810000	3.215	TLL1
3	2760001	2810000	3.215	SFTPC
16	6780001	6830000	3.21427	WNT2B
13	29160001	29210000	3.20448	APPBP2
13	29160001	29210000	3.20448	C17orf64
5	22760001	22810000	3.18486	PHACTR4
25	27980001	28030000	3.18341	TRMT1L
5	47420001	47470000	3.16887	FYB2
20	1460001	1510000	3.14819	OAZ1
20	1460001	1510000	3.14819	JSRP1
20	1460001	1510000	3.14819	AMH
21	59140001	59190000	3.14635	DAG1
8	61100001	61150000	3.13879	TSPAN17
16	26140001	26190000	3.13048	GBP1
10	47700001	47750000	3.1265	BRD4
10	47620001	47670000	3.12253	AKAP8
7	26840001	26890000	3.11892	SNRPD1
16	26220001	26270000	3.11426	GTF3A
12	24220001	24270000	3.08625	SPINK5
14	26400001	26450000	3.07961	DCUN1D3
20	70180001	70230000	3.07717	XRRA1
9	6100001	6150000	3.07576	PROSER1
7	26880001	26930000	3.06321	ESCO1
14	28560001	28610000	3.06141	PILRA
14	28560001	28610000	3.06141	Cyp2g1
13	19280001	19330000	3.05961	RPA1
16	24220001	24270000	3.05734	HFM1
10	47600001	47650000	3.04721	AKAP8L
14	29120001	29170000	3.04012	GIGYF1
15	25660001	25710000	3.03705	PIGU
15	25660001	25710000	3.03705	MAP1LC3A
1	17060001	17110000	3.03018	COPG2
16	25300001	25350000	3.02507	LRRC8D
6	32780001	32830000	3.02317	SPIN2
10	47540001	47590000	3.01985	PGLYRP2
9	50620001	50670000	3.01953	SLC6A7
3	2740001	2790000	3.01548	LGI3
3	2740001	2790000	3.01548	REEP4
22	16780001	16830000	3.00836	ATG101
22	16780001	16830000	3.00836	Krt7
7	27500001	27550000	3.00272	USP14
7	79880001	79930000	3.00211	OSBPL1A
14	27180001	27230000	2.99936	ZNF394
14	27180001	27230000	2.99936	ZKSCAN5
14	27180001	27230000	2.99936	Vmn2r26
16	24620001	24670000	2.99895	Barhl2
9	49960001	50010000	2.967	ZNF300
12	83100001	83150000	2.95962	GAPDH
10	47560001	47610000	2.95512	WIZ
10	47560001	47610000	2.95512	RASAL3
10	47560001	47610000	2.95512	Rasal3
6	27200001	27250000	2.95504	NLRC4
6	27080001	27130000	2.94819	SPAST
6	27080001	27130000	2.94819	Dpy30
13	19240001	19290000	2.94625	Rtn4rl1
13	19860001	19910000	2.94607	RPH3AL
12	24040001	24090000	2.94451	SCGB3A2
16	26240001	26290000	2.94176	GTF2B
6	27160001	27210000	2.92697	SLC30A6
5	40880001	40930000	2.92262	AGBL4
14	43640001	43690000	2.92188	ACADL
14	43640001	43690000	2.92188	RPS2
16	24420001	24470000	2.9199	ZNF644
2	18480001	18530000	2.91746	KITLG
5	41620001	41670000	2.90991	Elavl4
14	29100001	29150000	2.90971	GNB2
4	10560001	10610000	2.90856	KLF7
8	140001	190000	2.90588	Klra5
16	25500001	25550000	2.90431	LRRC8C
15	26440001	26490000	2.90365	ST3GAL1
14	26420001	26470000	2.90347	REXO5
6	27280001	27330000	2.90012	YIPF4
7	80520001	80570000	2.89922	ZNF521
9	49940001	49990000	2.89892	ZNF182
9	50640001	50690000	2.89534	PDGFRB
9	50640001	50690000	2.89534	Cdx1
19	19560001	19610000	2.89458	TUBA1C
19	19560001	19610000	2.89458	DNAJB2
19	19560001	19610000	2.89458	PTPRN
19	19560001	19610000	2.89458	RESP18
7	77000001	77050000	2.86523	NDC80
13	62940001	62990000	2.86248	Bahcc1
6	38760001	38810000	2.85215	CAMKMT
15	23440001	23490000	2.84959	NOL4L
11	66820001	66870000	2.84665	TTC37
11	66820001	66870000	2.84665	FAM81B
8	42720001	42770000	2.84529	Tbx3
7	27260001	27310000	2.82844	PLP2
7	26940001	26990000	2.8245	GREB1L
2	200001	250000	2.82285	MIOX
16	25600001	25650000	2.82252	LRRC8B
16	26300001	26350000	2.82047	PKN2
15	9980001	10030000	2.81934	MACROD2
2	180001	230000	2.81048	LMF2
2	180001	230000	2.81048	NCAPH2
2	180001	230000	2.81048	SCO2
2	180001	230000	2.81048	TYMP
2	180001	230000	2.81048	ODF3B
2	180001	230000	2.81048	KLHDC7B
2	180001	230000	2.81048	Syce3
4	88920001	88970000	2.80859	BIN1
14	30120001	30170000	2.8081	Cux1
6	76440001	76490000	2.80128	PAX8
2	220960001	221010000	2.78989	FBXO33
3	2680001	2730000	2.78799	FAM160B2
1	94820001	94870000	2.78399	Unknown
21	37420001	37470000	2.78282	Ube2e2
15	23380001	23430000	2.78196	Asx
10	47740001	47790000	2.78162	EPHX3
14	26700001	26750000	2.77754	PDILT
14	26700001	26750000	2.77754	Acsm4
15	25120001	25170000	2.7756	EIF2S2
21	48800001	48850000	2.77512	LRRFIP2
15	26480001	26530000	2.77385	Fer1l4
15	26480001	26530000	2.77385	ERGIC3
7	26780001	26830000	2.77033	ABHD3
15	26460001	26510000	2.76664	C20orf173
13	64080001	64130000	2.76463	Foxk2
11	72660001	72710000	2.76411	PAM
25	27960001	28010000	2.75944	SWT1
23	40440001	40490000	2.75876	DUSP5
19	14220001	14270000	2.74653	NYAP2
13	27340001	27390000	2.73705	CCL15
13	27340001	27390000	2.73705	CCL16
2	85380001	85430000	2.73426	IFIT2
14	26360001	26410000	2.73257	LYRM1
21	59040001	59090000	2.73002	RHOA
21	59040001	59090000	2.73002	GPX1
25	13740001	13790000	2.72785	FCGR1A
9	50820001	50870000	2.72665	PDE6A
9	50820001	50870000	2.72665	SLC26A2
9	6080001	6130000	2.72534	NHLRC3
2	189000001	189050000	2.71849	DUOX1
12	43500001	43550000	2.71736	KHDRBS3
1	47160001	47210000	2.71354	IGF2BP3
7	28120001	28170000	2.7107	ADCYAP1
12	18740001	18790000	2.71065	DIAPH1
7	26820001	26870000	2.70278	HNRNPA1
15	27460001	27510000	2.70067	DSN1
24	1420001	1470000	2.69753	COL12A1
2	202880001	202930000	2.69693	HNRNPCL1
6	75720001	75770000	2.69652	RPIA
28	50260001	50310000	2.69021	SF3B3
28	35900001	35950000	2.68755	AMFR
28	35900001	35950000	2.68755	GNAO1
10	46640001	46690000	2.67798	OR10H1
9	3980001	4030000	2.67787	FOXO1
1	109000001	109050000	2.67759	ZSWIM6
6	42340001	42390000	2.67145	FSHR
25	46860001	46910000	2.67001	Fmod
25	46860001	46910000	2.67001	Prelp
13	22220001	22270000	2.66864	KIAA0100
14	29040001	29090000	2.66357	LRCH4
14	29040001	29090000	2.66357	SAP25
14	29040001	29090000	2.66357	irs1
3	2660001	2710000	2.66344	DMTN
5	74620001	74670000	2.66137	ABCF3
27	15180001	15230000	2.65922	CFAP97
1	104080001	104130000	2.65147	IL31RA
2	163440001	163490000	2.65032	Scamp5
20	8720001	8770000	2.64788	DNMT1
20	8720001	8770000	2.64788	P2RY11
16	26040001	26090000	2.64011	GBP4
2	63220001	63270000	2.63975	FAM160B1
15	23900001	23950000	2.63939	Bpifb3
7	27880001	27930000	2.63903	CLUL1
10	39620001	39670000	2.63607	TMEFF1
14	29080001	29130000	2.63054	ACTL6B
14	29080001	29130000	2.63054	TFR2
20	1440001	1490000	2.62577	Sf3a2
20	1440001	1490000	2.62577	PLEKHJ1
9	4880001	4930000	2.62464	COG6
15	24380001	24430000	2.62251	BPIFA1
10	47520001	47570000	2.62015	CYP4F22
3	114120001	114170000	2.61749	TAPT1
15	25640001	25690000	2.61672	DYNLRB1
10	20900001	20950000	2.61635	TTLL11
12	84480001	84530000	2.61496	SOX17
13	21500001	21550000	2.6143	TAOK1
13	21500001	21550000	2.6143	ABHD15
22	11080001	11130000	2.61393	INHBC
22	11080001	11130000	2.61393	INHBE
10	38900001	38950000	2.61252	BAAT
10	38900001	38950000	2.61252	ZNF189
29	28800001	28850000	2.61231	Larp4b
21	59060001	59110000	2.61208	AMT
2	47320001	47370000	2.60966	INPP5A
1	111900001	111950000	2.60137	CWC27
20	10540001	10590000	2.60023	ZNF333
20	10540001	10590000	2.60023	ADGRE2
3	56060001	56110000	2.59841	SPRY1
12	17540001	17590000	2.59818	PURA
14	39100001	39150000	2.59746	PRSS36
5	74860001	74910000	2.59564	Teddm1a
2	83460001	83510000	2.59392	Hectd2
8	47240001	47290000	2.59369	KNTC1
8	47240001	47290000	2.59369	RSRC2
8	47240001	47290000	2.59369	ZCCHC8
9	50600001	50650000	2.59258	Camk2a
7	27860001	27910000	2.59232	Cetn1
10	47760001	47810000	2.59009	NOTCH3
22	14700001	14750000	2.5897	NCKAP1L
12	37040001	37090000	2.58802	Znf436
7	28480001	28530000	2.58693	RALGDS
1	8660001	8710000	2.58666	RAB19
20	62860001	62910000	2.58663	CCDC90B
20	80800001	80850000	2.58595	SBF2
25	2920001	2970000	2.5855	DUSP23
7	26660001	26710000	2.58542	MIB1
28	10380001	10430000	2.58223	PLEKHG1
9	50200001	50250000	2.58205	RBM22
12	17420001	17470000	2.58159	NRG2
26	6420001	6470000	2.58135	FXYD5
1	61900001	61950000	2.5771	Dlx6
3	161200001	161250000	2.5768	ANTXR2
22	16800001	16850000	2.57675	NR4A1
15	23940001	23990000	2.57234	Bpifb4
2	202760001	202810000	2.57215	RNASE7
2	202760001	202810000	2.57215	Rnase13
2	202760001	202810000	2.57215	TPPP2
2	202760001	202810000	2.57215	Ndrg2
2	202760001	202810000	2.57215	SLC39A2
2	202760001	202810000	2.57215	METTL17
19	19840001	19890000	2.57102	FEV
19	19840001	19890000	2.57102	CRYBA2
19	19840001	19890000	2.57102	CFAP65
3	87400001	87450000	2.57001	SPATA31D1
9	50740001	50790000	2.56512	HMGXB3
21	57440001	57490000	2.56376	CSPG5
15	9960001	10010000	2.56164	FLRT3
12	86220001	86270000	2.56157	PLAG1
12	86220001	86270000	2.56157	MOS
28	45240001	45290000	2.56051	RANBP10
9	49920001	49970000	2.56022	GPX3
9	49920001	49970000	2.56022	TNIP1
5	35380001	35430000	2.55706	C1orf210
5	35380001	35430000	2.55706	Tmem125
5	35380001	35430000	2.55706	CFAP57
3	2800001	2850000	2.55675	PHYHIP
5	22040001	22090000	2.55664	AHDC1
7	59620001	59670000	2.55656	KCNK10
15	24340001	24390000	2.55654	BPIFA3
9	52220001	52270000	2.55555	SPINK7
9	2460001	2510000	2.55497	DLEU7
7	27280001	27330000	2.55269	ROCK1
21	59160001	59210000	2.54304	Bsn
15	20720001	20770000	2.54276	SIRPA
1	12400001	12450000	2.53876	NUP205
7	61260001	61310000	2.53869	NRDE2
7	61260001	61310000	2.53869	PSMC1
15	23060001	23110000	2.53845	XKR7
14	9780001	9830000	2.53824	ZNF75A
7	25560001	25610000	2.53691	CABLES1
7	79420001	79470000	2.53577	TTC39C
1	8640001	8690000	2.53515	MKRN1
14	39120001	39170000	2.53489	BCKDK
14	39120001	39170000	2.53489	KAT8
3	126160001	126210000	2.53432	TMEM175
3	126160001	126210000	2.53432	Dgkq
3	126160001	126210000	2.53432	SLC26A1
3	126160001	126210000	2.53432	IDUA
22	11060001	11110000	2.53161	GLI1
22	11060001	11110000	2.53161	ARHGAP9
21	25520001	25570000	2.53114	PPP2R3A
21	25520001	25570000	2.53114	MSL2
25	6700001	6750000	2.53029	ETV3
4	61360001	61410000	2.53003	ORC4
9	6160001	6210000	2.52904	FREM2
16	26000001	26050000	2.52648	GBP2
16	26000001	26050000	2.52648	Gbp5
8	96640001	96690000	2.52632	E2F3
10	7500001	7550000	2.52431	Pnpla7
10	7500001	7550000	2.52431	Mrpl41
15	24880001	24930000	2.52331	Chmp4b
3	2620001	2670000	2.52103	NPM2
4	76340001	76390000	2.5182	ACTR3
2	176180001	176230000	2.51765	ANXA2
15	23280001	23330000	2.51664	POFUT1
7	71460001	71510000	2.51573	MOK
7	71460001	71510000	2.51573	WDR20
13	2320001	2370000	2.51535	LCMT1
8	5220001	5270000	2.51348	DERA
24	32780001	32830000	2.51277	Fyn
24	32780001	32830000	2.51277	TRAF3IP2
25	4900001	4950000	2.51209	CD1A
4	73140001	73190000	2.50998	ACMSD
4	73140001	73190000	2.50998	CCNT2
19	20760001	20810000	2.50702	TNS1
14	29160001	29210000	2.50676	ZAN
3	43680001	43730000	2.50629	NOCT
3	43680001	43730000	2.50629	ELF2
29	28440001	28490000	2.5056	Wdr37
10	7080001	7130000	2.50287	CACNA1B
7	74720001	74770000	2.50256	IGHM
15	23320001	23370000	2.50125	KIF3B
21	59920001	59970000	2.49962	CACNA2D2
7	77260001	77310000	2.49826	EMILIN2
10	39700001	39750000	2.49745	MSANTD3
19	19960001	20010000	2.49726	CYP27A1
19	19960001	20010000	2.49726	PRKAG3
19	19960001	20010000	2.49726	WNT6
13	17320001	17370000	2.49667	P2RX1
13	17320001	17370000	2.49667	ATP2A3
15	22960001	23010000	2.49633	Dusp15
15	22960001	23010000	2.49633	IRF4
15	22960001	23010000	2.49633	FOXS1
25	15420001	15470000	2.49519	TMCO1
21	57420001	57470000	2.49257	Elp6
20	7340001	7390000	2.49233	Uhrf2
15	23040001	23090000	2.49217	Pdrg1
15	23880001	23930000	2.48656	BPIFB6
7	79860001	79910000	2.48639	CABYR
19	19860001	19910000	2.48581	CDK5R2
22	14740001	14790000	2.48533	GTSF1L
2	172460001	172510000	2.48369	Znf609
16	25220001	25270000	2.47955	ZNF326
7	77100001	77150000	2.47945	SMCHD1
4	88960001	89010000	2.47938	cyp27c1
10	46280001	46330000	2.47888	PHF24
14	29140001	29190000	2.47685	EPO
14	29140001	29190000	2.47685	POP7
9	50220001	50270000	2.47614	MYOZ3
15	26400001	26450000	2.47396	CEP250
15	26400001	26450000	2.47396	GDF5
12	18720001	18770000	2.47356	PCDHGC5
12	18720001	18770000	2.47356	PCDHGC4
12	18720001	18770000	2.47356	PCDHGC3
2	188980001	189030000	2.47245	SHF
12	36980001	37030000	2.47152	COMMD5
2	202840001	202890000	2.46959	ZNF219
11	13340001	13390000	2.46941	Farp1
27	15200001	15250000	2.46903	SNX25
12	60500001	60550000	2.46866	UBR5
2	22760001	22810000	2.46598	SOCS2
20	4580001	4630000	2.46576	CD70
12	23940001	23990000	2.46529	JAKMIP2
1	7220001	7270000	2.46406	MGAM2
1	7220001	7270000	2.46406	Moxd2
10	39520001	39570000	2.46367	PLPPR1
10	46260001	46310000	2.46164	DNAJB5
15	23860001	23910000	2.45918	BPIFB2
15	23580001	23630000	2.45831	COMMD7
10	47340001	47390000	2.45796	CYP4F2
25	2900001	2950000	2.45618	FCRL6
25	2900001	2950000	2.45618	SLAMF8
15	23240001	23290000	2.45456	PLAGL2
15	23240001	23290000	2.45456	TSPYL1
20	75680001	75730000	2.45366	TRIM5
3	135840001	135890000	2.45306	Gabrb1
14	8180001	8230000	2.45	CRAMP1
28	50300001	50350000	2.44978	COG4
20	1420001	1470000	2.44976	DOT1L
13	24600001	24650000	2.44663	MYO1D
22	11020001	11070000	2.44483	DDIT3
22	11020001	11070000	2.44483	MBD6
22	11020001	11070000	2.44483	KIF5A
21	31800001	31850000	2.44398	DAZL
15	27020001	27070000	2.44332	AAR2
15	27020001	27070000	2.44332	Epb41l1
22	14840001	14890000	2.44309	GPR84
14	29260001	29310000	2.44163	ACHE
14	29260001	29310000	2.44163	Ufsp1
14	29260001	29310000	2.44163	SRRT
3	73240001	73290000	2.44009	PPP2R3B
15	26540001	26590000	2.4396	CPNE1
15	26540001	26590000	2.4396	SPAG4
11	76620001	76670000	2.43781	Efna5
8	66860001	66910000	2.43749	BTBD9
12	18600001	18650000	2.43722	PCDHGA4
12	18600001	18650000	2.43722	PCDHGA1
12	18600001	18650000	2.43722	TAF7
20	4600001	4650000	2.43652	Lancl1
24	37280001	37330000	2.4354	GPRC6A
24	37280001	37330000	2.4354	FAM162B
3	122980001	123030000	2.43532	ACOX3
16	22400001	22450000	2.43508	DR1
15	22800001	22850000	2.43426	BCL2L1
15	22800001	22850000	2.43426	COX4I2
15	22800001	22850000	2.43426	ID1
10	38880001	38930000	2.43323	ALDOB
13	44460001	44510000	2.43293	G6PC
13	44460001	44510000	2.43293	AOC3
28	27720001	27770000	2.43063	NETO2
11	2400001	2450000	2.43056	Arhgef7
11	2400001	2450000	2.43056	Sox1
15	27380001	27430000	2.43055	SLA2
29	28500001	28550000	2.4297	Gtpbp4
15	22980001	23030000	2.42852	TTLL9
2	208220001	208270000	2.42747	GZMB
7	79500001	79550000	2.4264	LAMA3
10	35500001	35550000	2.42523	ABCA1
10	35500001	35550000	2.42523	RDH14
12	37200001	37250000	2.42506	GPT
12	37200001	37250000	2.42506	Mfsd3
12	37200001	37250000	2.42506	RECQL4
12	37200001	37250000	2.42506	LRRC14
12	17800001	17850000	2.42321	ANKHD1
9	3960001	4010000	2.42264	MRPS31
9	5720001	5770000	2.42231	lhfp
2	74080001	74130000	2.4199	Pitx3
2	74080001	74130000	2.4199	PITX3
2	74080001	74130000	2.4199	ELOVL3
13	64120001	64170000	2.41833	WDR45B
4	24600001	24650000	2.41577	STAT1
5	89380001	89430000	2.41414	CASR
22	14820001	14870000	2.41287	ZNF385A
15	26620001	26670000	2.41285	RBM39
15	26620001	26670000	2.41285	ROMO1
15	26620001	26670000	2.41285	Nfs1
7	73920001	73970000	2.41264	JAG2
7	77780001	77830000	2.41098	TGIF1
7	75920001	75970000	2.40937	METTL4
12	17740001	17790000	2.40896	HBEGF
12	17740001	17790000	2.40896	PFDN1
25	46640001	46690000	2.40808	ATP2B4
25	46640001	46690000	2.40808	LAX1
2	98660001	98710000	2.40777	JMJD1C
2	98660001	98710000	2.40777	NRBF2
10	35160001	35210000	2.40535	FSD1L
9	8000001	8050000	2.40461	SMAD9
28	45280001	45330000	2.40414	CENPT
2	280001	330000	2.40049	PPP6R2
2	280001	330000	2.40049	SBF1
7	27920001	27970000	2.39983	ENOSF1
7	27920001	27970000	2.39983	TYMS
2	158460001	158510000	2.39939	NIPA1
7	79160001	79210000	2.39831	AKAIN1
2	189160001	189210000	2.39612	TERB2
2	189160001	189210000	2.39612	RECQL
20	8700001	8750000	2.39506	Ppan
20	8700001	8750000	2.39506	ANGPTL6
20	8700001	8750000	2.39506	Ryden
20	8700001	8750000	2.39506	C3
15	24820001	24870000	2.39482	ZNF341
15	24820001	24870000	2.39482	Pxmp4
15	24820001	24870000	2.39482	E2F1
3	138900001	138950000	2.39467	LNX1
6	37040001	37090000	2.3929	HAAO
6	37040001	37090000	2.3929	OXER1
6	37040001	37090000	2.3929	MTA3
16	22460001	22510000	2.39274	AMY2B
13	28040001	28090000	2.39153	TADA2A
7	73960001	74010000	2.39044	NUDT14
25	2260001	2310000	2.38983	SLAMF6
25	2260001	2310000	2.38983	CD84
13	19560001	19610000	2.38907	PITPNA
13	19560001	19610000	2.38907	SLC43A2
2	76240001	76290000	2.38865	RPS15A
2	76240001	76290000	2.38865	SLC25A28
28	45260001	45310000	2.38844	TSNAXIP1
12	82340001	82390000	2.3883	ST18
10	7440001	7490000	2.38813	ZMYND19
10	7440001	7490000	2.38813	Arrdc1
14	28540001	28590000	2.38773	FTH1
14	28540001	28590000	2.38773	PILRB
5	35420001	35470000	2.38751	TIE1
25	35020001	35070000	2.38678	Astn1
28	10220001	10270000	2.38518	IYD
2	110620001	110670000	2.38459	COG2
13	62420001	62470000	2.38396	Rptor
13	62420001	62470000	2.38396	RPTOR
3	1260001	1310000	2.38304	GFRA2
14	28120001	28170000	2.38263	Rcc1l
12	17080001	17130000	2.38129	UBE2D2
14	29060001	29110000	2.38094	MOSPD3
14	29060001	29110000	2.38094	PCOLCE
14	29060001	29110000	2.38094	Fbxo24
8	96660001	96710000	2.38067	CDKAL1
1	114080001	114130000	2.38037	CD180
25	6400001	6450000	2.38036	FCRL5
12	37000001	37050000	2.38018	ARHGAP39
2	163420001	163470000	2.37836	PPCDC
10	20860001	20910000	2.37822	NDUFA8
10	20860001	20910000	2.37822	MORN5
7	99380001	99430000	2.37749	RNF165
6	57340001	57390000	2.37723	MEIS2
28	35960001	36010000	2.37631	Nudt21
20	11680001	11730000	2.37609	GCDH
20	11680001	11730000	2.37609	SYCE2
20	11680001	11730000	2.37609	FARSA
20	11680001	11730000	2.37609	CALR
20	11680001	11730000	2.37609	RAD23A
20	11680001	11730000	2.37609	Gadd45gip1
5	108420001	108470000	2.37576	ST3GAL6
10	7580001	7630000	2.3729	NSMF
16	49700001	49750000	2.37277	Nfia
2	172480001	172530000	2.37182	TRIP4
2	102860001	102910000	2.36879	Herc4
2	186400001	186450000	2.36868	SLC24A5
2	186400001	186450000	2.36868	Myef2
5	50800001	50850000	2.36867	Ift80
5	50800001	50850000	2.36867	SMC4
5	50800001	50850000	2.36867	TRIM59
7	26620001	26670000	2.36811	YBX1
1	65360001	65410000	2.36761	SAMD9
16	30060001	30110000	2.36555	SSX2IP
14	29320001	29370000	2.36516	MUC3B
15	23180001	23230000	2.36358	TM9SF4
20	3100001	3150000	2.36321	CHAF1A
20	3100001	3150000	2.36321	SH3GL1
20	31940001	31990000	2.36275	IGLL5
20	31940001	31990000	2.36275	POM121C
25	11920001	11970000	2.36221	NDUFA3
25	11920001	11970000	2.36221	CGN
25	11920001	11970000	2.36221	TUFT1
24	300001	350000	2.36166	SLC17A5
2	172260001	172310000	2.36096	ZNF609
2	172260001	172310000	2.36096	Oaz2
26	6400001	6450000	2.36067	HPN
25	8080001	8130000	2.36024	ASH1L
1	49340001	49390000	2.35982	ABCB5
1	49340001	49390000	2.35982	SP8
12	45140001	45190000	2.35831	ZFAT
9	50720001	50770000	2.35824	CSF1R
8	10600001	10650000	2.35815	ETNK1
10	46220001	46270000	2.35775	C9orf131
10	46220001	46270000	2.35775	VCP
10	46220001	46270000	2.35775	PIGO
10	46220001	46270000	2.35775	STOML2
10	46220001	46270000	2.35775	Fam214b
6	33700001	33750000	2.35696	SOS1
10	45620001	45670000	2.35676	RGP1
10	45620001	45670000	2.35676	Npr2
19	3320001	3370000	2.35649	Hdac4
28	28220001	28270000	2.35587	PHKB
10	40020001	40070000	2.35572	ERP44
10	40020001	40070000	2.35572	INVS
28	11400001	11450000	2.35487	ESR1
20	10560001	10610000	2.35415	ADGRE3
5	107160001	107210000	2.35391	NIT2
5	107160001	107210000	2.35391	TOMM70
6	8120001	8170000	2.35353	GRHL1
6	8120001	8170000	2.35353	TAF1B
21	59080001	59130000	2.35025	NICN1
5	74640001	74690000	2.35011	VWA5B2
14	26340001	26390000	2.34893	DNAH3
9	48500001	48550000	2.34725	NMUR2
13	27400001	27450000	2.34454	CCL4
13	27400001	27450000	2.34454	CCL3
27	15340001	15390000	2.34392	LRP2BP
15	25360001	25410000	2.34297	ASIP
2	138000001	138050000	2.34229	NTRK3
14	9920001	9970000	2.34199	Naa60
7	59800001	59850000	2.34068	Ptpn21
12	78700001	78750000	2.34061	EFCAB1
27	40001	90000	2.34022	FBXO25
20	76580001	76630000	2.34019	OR56A4
15	22920001	22970000	2.33899	MYLK2
7	27960001	28010000	2.33778	YES1
12	17160001	17210000	2.33643	CXXC5
7	27760001	27810000	2.33458	COLEC12
10	39600001	39650000	2.33455	CAVIN4
21	57460001	57510000	2.33315	SMARCC1
25	31700001	31750000	2.33301	XPR1
14	9860001	9910000	2.33287	ZSCAN32
4	61400001	61450000	2.33241	ACVR2A
7	81060001	81110000	2.33172	SS18
14	6760001	6810000	2.33062	Polr3k
14	6760001	6810000	2.33062	SNRNP25
14	6760001	6810000	2.33062	IL9R
15	27480001	27530000	2.33047	SOGA1
6	14520001	14570000	2.33027	SMC6
12	37180001	37230000	2.32998	Lrrc24
4	67620001	67670000	2.32905	LRP1B
23	280001	330000	2.32755	IARS
13	21300001	21350000	2.32687	SSH2
10	7300001	7350000	2.32649	EHMT1
9	51100001	51150000	2.32627	ARHGEF37
10	7600001	7650000	2.32593	NOXA1
10	7600001	7650000	2.32593	ENTPD8
10	59200001	59250000	2.32537	DAB2
10	27120001	27170000	2.32527	TNFSF15
7	61360001	61410000	2.32288	CALM2
14	29220001	29270000	2.32257	TRIP6
14	29220001	29270000	2.32257	Slc12a9
14	29220001	29270000	2.32257	EPHB4
2	217920001	217970000	2.32253	RALGAPA1
15	27740001	27790000	2.32243	MROH8
15	23140001	23190000	2.32168	Hck
9	52160001	52210000	2.32122	FBXO38
6	27620001	27670000	2.32113	TTC27
7	99360001	99410000	2.3207	C18orf25
25	15400001	15450000	2.32037	Uck2
29	28460001	28510000	2.32014	IDI1
6	31200001	31250000	2.32008	GPATCH11
6	31200001	31250000	2.32008	HEATR5B
5	100680001	100730000	2.31964	MYH15
5	100680001	100730000	2.31964	KIAA1524
1	118280001	118330000	2.3194	ABHD8
1	118280001	118330000	2.3194	MRPL34
1	118280001	118330000	2.3194	DDA1
1	118280001	118330000	2.3194	ANO8
1	118280001	118330000	2.3194	GTPBP3
1	118280001	118330000	2.3194	PLVAP
19	9160001	9210000	2.31924	DIS3L2
22	14800001	14850000	2.31849	ITGA5
2	233260001	233310000	2.31779	PTPRN2
24	2340001	2390000	2.31749	MYO6
14	2280001	2330000	2.31568	RNF216
12	36960001	37010000	2.31515	ZNF7
12	36960001	37010000	2.31515	ZNF250
12	36960001	37010000	2.31515	RPL8
12	36960001	37010000	2.31515	ZNF34
15	23840001	23890000	2.31485	SUN5
1	9440001	9490000	2.31474	LUC7L3
1	9440001	9490000	2.31474	KLRG2
15	22880001	22930000	2.31447	TPX2
2	83520001	83570000	2.31426	PCGF5
5	22820001	22870000	2.3138	TRNAU1AP
5	22820001	22870000	2.3138	RCC1
24	2400001	2450000	2.31378	IMPG1
8	53500001	53550000	2.31351	Sfswap
8	53500001	53550000	2.31351	SFSWAP
24	260001	310000	2.31327	EEF1A1
10	46140001	46190000	2.3131	Unc13b
10	46140001	46190000	2.3131	PAPOLA
26	5660001	5710000	2.31258	WTIP
26	5660001	5710000	2.31258	UBA2
10	38980001	39030000	2.31243	Acnat2
7	51680001	51730000	2.31215	NRXN3
13	45540001	45590000	2.31215	Gpatch8
13	45540001	45590000	2.31215	GPATCH8
13	45540001	45590000	2.31215	Itga2b
27	19340001	19390000	2.31198	MTUS1
2	213520001	213570000	2.31042	FOXG1
14	29020001	29070000	2.30934	AGFG2
15	25560001	25610000	2.30892	ITCH
20	96380001	96430000	2.30785	METTL15
2	78440001	78490000	2.30738	LCOR
12	26400001	26450000	2.30649	EIF3H
12	26400001	26450000	2.30649	UTP23
15	23100001	23150000	2.30626	CCM2L
15	23100001	23150000	2.30626	Xkr7
7	17180001	17230000	2.30545	DUSP22
5	57980001	58030000	2.3046	SI
7	10080001	10130000	2.30413	RREB1
7	10080001	10130000	2.30413	SSR1
16	25820001	25870000	2.30304	GBP6
13	19580001	19630000	2.30275	Inpp5k
1	10060001	10110000	2.3014	SVOP
7	79300001	79350000	2.30112	ZBTB14
15	23780001	23830000	2.30103	EFCAB8
15	23780001	23830000	2.30103	MAPRE1
21	57800001	57850000	2.30075	MAP4
3	2540001	2590000	2.30023	XPO7
3	2540001	2590000	2.30023	DOK2
10	47800001	47850000	2.29995	ILVBL
9	4920001	4970000	2.29946	THSD1
9	6140001	6190000	2.29928	STOML3
16	47320001	47370000	2.2981	ROR1
23	400001	450000	2.29809	OMD
23	400001	450000	2.29809	OGN
2	182900001	182950000	2.29694	Myo5a
9	50140001	50190000	2.29626	DCTN4
9	50140001	50190000	2.29626	SMIM3
19	20880001	20930000	2.29557	ATP12A
10	7460001	7510000	2.29514	DPH7
7	24660001	24710000	2.29429	Cidea
7	24660001	24710000	2.29429	AFG3L2
13	16700001	16750000	2.29414	TEKT1
5	33440001	33490000	2.29371	Foxo6
13	22200001	22250000	2.29337	SDF2
13	22200001	22250000	2.29337	SUPT6H
13	22200001	22250000	2.29337	PROCA1
7	113860001	113910000	2.29333	SERPINB5
15	19600001	19650000	2.29287	SLC4A11
15	19600001	19650000	2.29287	C20orf194
1	16420001	16470000	2.29151	Mkln1
14	39060001	39110000	2.29113	Fus
14	39060001	39110000	2.29113	PYCARD
14	39060001	39110000	2.29113	TRIM72
16	6740001	6790000	2.29102	CAPZA1
15	28940001	28990000	2.29054	RALGAPB
6	37460001	37510000	2.29026	THADA
6	37460001	37510000	2.29026	ZFP36L2
28	7480001	7530000	2.28997	ANXA11
2	22720001	22770000	2.28976	MRPL42
20	12840001	12890000	2.28975	TBPL2
20	12840001	12890000	2.28975	ZNF709
5	40180001	40230000	2.28948	SPATA6
13	16800001	16850000	2.28936	Spns2
13	16800001	16850000	2.28936	MYBBP1A
13	16800001	16850000	2.28936	GGT6
2	232060001	232110000	2.28852	VIPR2
6	75600001	75650000	2.28781	EIF2AK3
12	84920001	84970000	2.28692	RP1
22	11040001	11090000	2.28681	MARS
5	75240001	75290000	2.28618	VPS8
1	16820001	16870000	2.28558	KLF14
7	73800001	73850000	2.28486	AHNAK2
7	73800001	73850000	2.28486	Pld4
28	45300001	45350000	2.28472	NUTF2
28	45300001	45350000	2.28472	THAP11
18	24620001	24670000	2.28451	MRPL39
18	24620001	24670000	2.28451	JAM2
14	46920001	46970000	2.28177	ZNF252
5	74600001	74650000	2.28113	AP2M1
5	74600001	74650000	2.28113	DVL3
5	74600001	74650000	2.28113	EIF2B5

## Sheet: Table S10
Table S10. List of genes identified as selection sweep candidate genes between Kulan hybrids and Guanzhong donkey analyzed in this study based on the XP-EHH method.
Chrom	Starting position	Ending position	XP-EHH	Gene
3	112840001	112890000	4.71	MED28
3	112720001	112770000	4.71	FAM184B
26	6420001	6470000	4.63	FXYD5
3	112700001	112750000	4.62	DCAF16
3	112860001	112910000	4.61	Lap3
20	1480001	1530000	4.36	LINGO3
20	1480001	1530000	4.36	C19orf35
20	5420001	5470000	4.29	RETN
14	29080001	29130000	4.23	ACTL6B
14	29080001	29130000	4.23	TFR2
20	1440001	1490000	4.22	Sf3a2
20	1440001	1490000	4.22	PLEKHJ1
20	1460001	1510000	4.16	OAZ1
20	1460001	1510000	4.16	JSRP1
20	1460001	1510000	4.16	AMH
20	5440001	5490000	4.05	Fcer2
20	5440001	5490000	4.05	TRAPPC5
20	5440001	5490000	4.05	MCEMP1
3	112640001	112690000	3.96	NCAPG
14	29060001	29110000	3.9	MOSPD3
14	29060001	29110000	3.9	PCOLCE
14	29060001	29110000	3.9	Fbxo24
5	41620001	41670000	3.86	Elavl4
3	2700001	2750000	3.86	Nudt18
19	19600001	19650000	3.85	ATG9A
19	19600001	19650000	3.85	GLB1L
19	19640001	19690000	3.84	RETREG2
19	19580001	19630000	3.84	STK16
19	19580001	19630000	3.84	TUBA4A
20	5400001	5450000	3.79	Stxbp2
20	5400001	5450000	3.79	PET100
20	5400001	5450000	3.79	Xab2
3	2720001	2770000	3.78	HR
19	19620001	19670000	3.77	ZFAND2B
19	19620001	19670000	3.77	ABCB6
26	6380001	6430000	3.73	HPN
15	23180001	23230000	3.73	TM9SF4
21	94740001	94790000	3.72	IQSEC2
18	8320001	8370000	3.71	PFKL
3	2740001	2790000	3.7	LGI3
3	2740001	2790000	3.7	REEP4
19	19560001	19610000	3.68	TUBA1C
19	19560001	19610000	3.68	DNAJB2
20	1500001	1550000	3.67	SPPL2B
20	1500001	1550000	3.67	LSM7
19	19660001	19710000	3.66	SLC23A3
19	19660001	19710000	3.66	CNPPD1
14	29100001	29150000	3.65	GNB2
15	23040001	23090000	3.64	Pdrg1
1	47300001	47350000	3.63	NUPL2
19	19520001	19570000	3.59	RESP18
22	14700001	14750000	3.58	NCKAP1L
7	74720001	74770000	3.52	IGHM
3	112500001	112550000	3.52	LCORL
28	2280001	2330000	3.49	Ralgds
5	85880001	85930000	3.46	Muc20
5	85880001	85930000	3.46	MUC4
13	17760001	17810000	3.46	OR1L4
2	200001	250000	3.45	MIOX
1	109060001	109110000	3.45	KIF2A
15	23060001	23110000	3.43	XKR7
3	2760001	2810000	3.42	TLL1
3	2760001	2810000	3.42	SFTPC
7	61260001	61310000	3.41	NRDE2
3	2680001	2730000	3.41	FAM160B2
19	19460001	19510000	3.41	DNPEP
22	14820001	14870000	3.38	ZNF385A
21	93120001	93170000	3.38	NR2C2
1	8620001	8670000	3.37	MKRN1
1	8620001	8670000	3.37	DENND2A
19	19540001	19590000	3.36	PTPRN
21	95520001	95570000	3.31	COPG1
15	22800001	22850000	3.31	BCL2L1
25	15500001	15550000	3.3	ALDH9A1
15	23240001	23290000	3.3	PLAGL2
15	23240001	23290000	3.3	TSPYL1
5	85920001	85970000	3.27	RUBCN
2	220001	270000	3.26	SBF1
2	220001	270000	3.26	Adm2
19	19920001	19970000	3.25	WNT6
2	22760001	22810000	3.24	SOCS2
22	14800001	14850000	3.24	ITGA5
15	23140001	23190000	3.24	Hck
19	19900001	19950000	3.22	Wnt10a
15	23580001	23630000	3.22	COMMD7
23	5460001	5510000	3.21	NUDT2
23	5460001	5510000	3.21	KIAA1161
23	5460001	5510000	3.21	SMRP1
5	85980001	86030000	3.2	FYTTD1
21	96280001	96330000	3.2	SEC61A1
15	22980001	23030000	3.2	TTLL9
6	84760001	84810000	3.18	NPAS2
5	37500001	37550000	3.18	NASP
6	85160001	85210000	3.17	RFX8
19	19440001	19490000	3.17	DES
30	20840001	20890000	3.16	CAPN8
14	30120001	30170000	3.16	Cux1
2	240001	290000	3.15	PPP6R2
21	96240001	96290000	3.15	RUVBL1
16	24620001	24670000	3.15	Barhl2
21	93080001	93130000	3.14	MRPS25
21	93080001	93130000	3.14	RBSN
2	18200001	18250000	3.14	TMTC3
4	10560001	10610000	3.13	KLF7
28	10380001	10430000	3.13	PLEKHG1
2	67100001	67150000	3.13	SMNDC1
13	17520001	17570000	3.13	Shpk
13	17520001	17570000	3.13	CTNS
22	14740001	14790000	3.1	GTSF1L
1	47260001	47310000	3.1	RPL35
3	2520001	2570000	3.09	XPO7
22	14660001	14710000	3.09	PDE1B
22	14660001	14710000	3.09	PPP1R1A
22	14660001	14710000	3.09	TESPA1
15	22960001	23010000	3.08	Dusp15
15	22960001	23010000	3.08	IRF4
15	22960001	23010000	3.08	FOXS1
15	22960001	23010000	3.08	MYLK2
14	29120001	29170000	3.08	GIGYF1
25	2920001	2970000	3.07	DUSP23
25	2880001	2930000	3.07	FCRL6
25	2880001	2930000	3.07	SLAMF8
25	2880001	2930000	3.07	Vsig8
19	19860001	19910000	3.07	CDK5R2
18	8360001	8410000	3.07	AIRE
5	74860001	74910000	3.06	Teddm1a
1	47320001	47370000	3.05	KLHL7
10	47600001	47650000	3.05	AKAP8L
1	8660001	8710000	3.04	RAB19
2	188980001	189030000	3.03	SHF
15	22780001	22830000	3.03	COX4I2
15	22780001	22830000	3.03	ID1
10	47760001	47810000	3.03	NOTCH3
7	61240001	61290000	3.02	PSMC1
7	10080001	10130000	3.02	RREB1
20	9440001	9490000	3.02	KANK2
20	9440001	9490000	3.02	SPC24
13	17500001	17550000	3.01	TAX1BP3
3	2500001	2550000	3	DOK2
25	15420001	15470000	3	TMCO1
11	35540001	35590000	3	DACH1
11	15580001	15630000	3	PTP4A1
5	22040001	22090000	2.99	AHDC1
5	33580001	33630000	2.97	HIVEP3
24	31680001	31730000	2.97	METTL24
2	188800001	188850000	2.97	GATM
13	17480001	17530000	2.97	P2RX5
5	3340001	3390000	2.96	PRDM16
3	2660001	2710000	2.96	DMTN
21	95460001	95510000	2.96	CNBP
19	19820001	19870000	2.96	FEV
19	19820001	19870000	2.96	CRYBA2
2	18480001	18530000	2.95	KITLG
2	163480001	163530000	2.95	Rpp25
1	61860001	61910000	2.95	Dlx6
2	208780001	208830000	2.94	GZMB
20	69940001	69990000	2.94	SLCO2B1
18	8300001	8350000	2.94	C21orf2
18	8300001	8350000	2.94	Trpm2
1	17060001	17110000	2.94	COPG2
23	5440001	5490000	2.93	Smrp1
9	44300001	44350000	2.92	CLINT1
3	126160001	126210000	2.91	TMEM175
28	59700001	59750000	2.91	FAM92B
22	14840001	14890000	2.91	GPR84
15	23260001	23310000	2.91	POFUT1
1	103640001	103690000	2.91	DHX29
25	37840001	37890000	2.9	PRDX6
13	17600001	17650000	2.9	Trpv3
10	47740001	47790000	2.9	EPHX3
6	85100001	85150000	2.88	CREG2
18	24140001	24190000	2.88	APP
14	30100001	30150000	2.88	Myl10
13	17360001	17410000	2.88	ITGAE
7	79420001	79470000	2.87	TTC39C
4	89600001	89650000	2.87	Gpr17
4	89600001	89650000	2.87	LIMS2
29	27960001	28010000	2.87	ADARB2
2	146840001	146890000	2.87	ARRDC4
23	3980001	4030000	2.86	SYK
2	189000001	189050000	2.85	DUOX1
12	80060001	80110000	2.85	PABPC4
10	47560001	47610000	2.85	WIZ
10	47560001	47610000	2.85	RASAL3
10	47560001	47610000	2.85	Rasal3
20	340001	390000	2.84	Elane
20	340001	390000	2.84	Prtn3
20	340001	390000	2.84	AZU1
11	66940001	66990000	2.84	GPR150
5	37460001	37510000	2.83	AKR1A1
5	37460001	37510000	2.83	PRDX1
2	188820001	188870000	2.83	Gatm
5	74600001	74650000	2.82	AP2M1
14	29040001	29090000	2.82	LRCH4
14	29040001	29090000	2.82	SAP25
14	29040001	29090000	2.82	irs1
14	29040001	29090000	2.82	AGFG2
13	17340001	17390000	2.81	P2RX1
13	17340001	17390000	2.81	ATP2A3
1	10000001	10050000	2.8	SVOP
7	73860001	73910000	2.79	Gpr132
21	48800001	48850000	2.79	LRRFIP2
7	73840001	73890000	2.78	CDCA4
21	94640001	94690000	2.78	NUP210
7	79500001	79550000	2.77	LAMA3
6	76300001	76350000	2.77	ARAP1
3	180980001	181030000	2.77	UBE2D3
21	55100001	55150000	2.77	KIF15
21	55100001	55150000	2.77	KIAA1143
21	55100001	55150000	2.77	ZNF501
2	18100001	18150000	2.76	CEP290
16	47280001	47330000	2.76	ROR1
1	10100001	10150000	2.76	TRIM24
3	13920001	13970000	2.75	HAND2
5	3640001	3690000	2.74	TPRG1L
29	16780001	16830000	2.74	Frmd4a
1	79020001	79070000	2.74	ADGB
16	6780001	6830000	2.74	WNT2B
14	29140001	29190000	2.74	EPO
14	29140001	29190000	2.74	POP7
14	27280001	27330000	2.74	ZSCAN25
5	74580001	74630000	2.73	DVL3
5	37520001	37570000	2.73	GPBP1L1
5	37520001	37570000	2.73	CCDC17
20	320001	370000	2.73	Plppr3
20	320001	370000	2.73	PTBP1
13	17620001	17670000	2.73	ASPA
10	47620001	47670000	2.73	AKAP8
5	3120001	3170000	2.72	Prdm16
5	3120001	3170000	2.72	ACTRT2
2	163500001	163550000	2.72	COX5A
2	163440001	163490000	2.72	Scamp5
10	47700001	47750000	2.72	BRD4
15	23080001	23130000	2.71	Xkr7
11	15700001	15750000	2.71	ABCC4
7	35860001	35910000	2.7	TRMT5
6	37040001	37090000	2.7	HAAO
6	37040001	37090000	2.7	OXER1
6	37040001	37090000	2.7	MTA3
5	14680001	14730000	2.7	IGSF21
3	126140001	126190000	2.7	Dgkq
3	126140001	126190000	2.7	SLC26A1
3	126140001	126190000	2.7	IDUA
3	126140001	126190000	2.7	FGFRL1
23	5500001	5550000	2.7	KIF24
21	95280001	95330000	2.7	EFCC1
21	95280001	95330000	2.7	KIAA1257
14	27400001	27450000	2.7	CYP3A12
10	47540001	47590000	2.7	PGLYRP2
6	75060001	75110000	2.69	CD8B
5	51380001	51430000	2.69	SCHIP1
26	27520001	27570000	2.69	ZNF154
2	188760001	188810000	2.69	SPATA5L1
2	188760001	188810000	2.69	NMES1
6	27040001	27090000	2.68	Dpy30
2	126940001	126990000	2.68	OPN4
2	126940001	126990000	2.68	LDB3
15	23100001	23150000	2.68	CCM2L
14	29160001	29210000	2.68	ZAN
6	27280001	27330000	2.67	YIPF4
19	19800001	19850000	2.67	CFAP65
1	61840001	61890000	2.67	Dlx5
13	17560001	17610000	2.67	TRPV1
3	122960001	123010000	2.66	ACOX3
2	188680001	188730000	2.66	BLOC1S6
1	79540001	79590000	2.66	RAB32
9	6140001	6190000	2.65	STOML3
7	26840001	26890000	2.65	SNRPD1
7	26840001	26890000	2.65	HNRNPA1
7	26840001	26890000	2.65	ABHD3
21	90260001	90310000	2.65	Sec13
15	26440001	26490000	2.65	ST3GAL1
1	16800001	16850000	2.65	KLF14
10	7280001	7330000	2.65	EHMT1
7	115880001	115930000	2.64	CDH7
2	163520001	163570000	2.64	MPI
2	163520001	163570000	2.64	FAM219B
21	48900001	48950000	2.64	GOLGA4
21	48900001	48950000	2.64	FTL
2	112400001	112450000	2.64	RHOU
15	3160001	3210000	2.64	PAX1
20	300001	350000	2.63	MISP
20	300001	350000	2.63	PALM
15	26420001	26470000	2.63	CEP250
15	26420001	26470000	2.63	GDF5
15	23480001	23530000	2.63	NOL4L
13	25940001	25990000	2.63	Asic2
10	32080001	32130000	2.63	EPB41L4B
7	79280001	79330000	2.62	ZBTB14
7	73920001	73970000	2.62	JAG2
2	22720001	22770000	2.62	MRPL42
1	103960001	104010000	2.62	SLC38A9
8	46980001	47030000	2.61	LRRC43
25	38180001	38230000	2.61	TNFSF18
15	22880001	22930000	2.61	TPX2
1	35020001	35070000	2.61	Gpr141
13	18400001	18450000	2.61	RAP1GAP2
8	46960001	47010000	2.6	IL31
8	46960001	47010000	2.6	Mlxip
7	80280001	80330000	2.6	HRH4
5	3600001	3650000	2.6	Megf6
5	33540001	33590000	2.6	EDN2
3	14080001	14130000	2.6	HMGB2
3	124560001	124610000	2.6	TNIP2
3	72180001	72230000	2.59	TACR3
24	31740001	31790000	2.59	DDO
2	127160001	127210000	2.59	GRID1
13	2360001	2410000	2.59	LCMT1
7	78080001	78130000	2.58	DLGAP1
21	79640001	79690000	2.58	PPP4R2
2	163540001	163590000	2.58	SCAMP2
13	18720001	18770000	2.58	METTL16
12	86220001	86270000	2.58	PLAG1
12	86220001	86270000	2.58	MOS
9	6160001	6210000	2.57	FREM2
3	97400001	97450000	2.57	UBXN6
2	188700001	188750000	2.57	Slc30a4
1	88520001	88570000	2.57	Magi2
9	6100001	6150000	2.56	PROSER1
6	85520001	85570000	2.56	Map4k4
4	89620001	89670000	2.56	Wdr33
3	2800001	2850000	2.56	PHYHIP
30	23240001	23290000	2.56	STUM
2	78980001	79030000	2.56	DNTT
8	43220001	43270000	2.55	RBM19
6	84900001	84950000	2.55	TBC1D8
28	36860001	36910000	2.55	ADGRG5
25	38080001	38130000	2.55	TNFSF4
15	26460001	26510000	2.55	C20orf173
12	104700001	104750000	2.55	IARS2
1	114040001	114090000	2.55	CD180
1	114040001	114090000	2.55	MAST4
5	74640001	74690000	2.54	VWA5B2
5	31460001	31510000	2.54	NDUFS5
5	17580001	17630000	2.54	HSPG2
5	17580001	17630000	2.54	USP48
21	97380001	97430000	2.54	Plxna4
2	180001	230000	2.54	LMF2
2	180001	230000	2.54	NCAPH2
2	180001	230000	2.54	SCO2
2	180001	230000	2.54	TYMP
2	180001	230000	2.54	ODF3B
2	180001	230000	2.54	KLHDC7B
2	180001	230000	2.54	Syce3
1	108960001	109010000	2.54	ZSWIM6
3	180600001	180650000	2.53	NFKB1
2	67300001	67350000	2.53	mxi1
21	95900001	95950000	2.53	GATA2
21	90320001	90370000	2.53	ATP2B2
2	188880001	188930000	2.53	SLC28A1
20	12840001	12890000	2.53	TBPL2
19	19960001	20010000	2.53	CYP27A1
19	19960001	20010000	2.53	PRKAG3
19	19760001	19810000	2.53	Ihh
1	8680001	8730000	2.53	SLC37A3
14	39120001	39170000	2.53	BCKDK
14	39120001	39170000	2.53	KAT8
13	63480001	63530000	2.53	RAC3
13	63480001	63530000	2.53	LRRC45
13	63480001	63530000	2.53	CENPX
13	18600001	18650000	2.53	CLUH
1	104080001	104130000	2.53	IL31RA
2	14940001	14990000	2.52	LARGE1
20	9400001	9450000	2.52	LDLR
20	9400001	9450000	2.52	SMARCA4
20	360001	410000	2.52	MED16
20	360001	410000	2.52	CFD
15	23380001	23430000	2.52	Asx
13	19400001	19450000	2.52	WDR81
13	19400001	19450000	2.52	SERPINF2
13	19400001	19450000	2.52	SERPINF1
11	65440001	65490000	2.52	FAM172A
1	7660001	7710000	2.51	Lchn
16	25600001	25650000	2.51	LRRC8B
16	25600001	25650000	2.51	LRRC8C
1	61780001	61830000	2.51	SDHAF3
7	27880001	27930000	2.5	CLUL1
5	31440001	31490000	2.5	Akirin1
4	89700001	89750000	2.5	WDR33
3	14060001	14110000	2.5	SAP30
26	6640001	6690000	2.5	Ffar2
26	6640001	6690000	2.5	FFAR3
26	6640001	6690000	2.5	FFAR1
26	6640001	6690000	2.5	CD22
23	5420001	5470000	2.5	FAM219A
23	5420001	5470000	2.5	DNAI1
19	17580001	17630000	2.5	Epha6
15	23320001	23370000	2.5	KIF3B
7	80240001	80290000	2.49	IMPACT
5	74620001	74670000	2.49	ABCF3
4	79940001	79990000	2.49	En1
3	180940001	180990000	2.49	MANBA
29	24200001	24250000	2.49	NET1
29	24200001	24250000	2.49	CALML5
29	24200001	24250000	2.49	Calml3
2	192260001	192310000	2.49	Exd1
1	79560001	79610000	2.49	EEF1A1
7	51660001	51710000	2.48	NRXN3
2	22520001	22570000	2.48	NUDT4
20	70300001	70350000	2.48	CHRDL2
20	12800001	12850000	2.48	ZNF709
14	27240001	27290000	2.48	ZKSCAN5
1	17040001	17090000	2.48	TSGA13
1	103620001	103670000	2.48	CCNO
1	103620001	103670000	2.48	MCIDAS
7	27860001	27910000	2.47	Cetn1
6	75120001	75170000	2.47	KRCC1
6	27060001	27110000	2.47	SPAST
6	26980001	27030000	2.47	MEMO1
5	74660001	74710000	2.47	CAMK2N2
5	74660001	74710000	2.47	ECE2
5	74660001	74710000	2.47	ALG3
28	36820001	36870000	2.47	CCDC102A
28	36820001	36870000	2.47	DOK4
28	36820001	36870000	2.47	POLR2C
28	36820001	36870000	2.47	COQ9
21	95160001	95210000	2.47	Acad9
1	15060001	15110000	2.47	PLXNA4
1	15060001	15110000	2.47	CHCHD3
8	52700001	52750000	2.46	RAN
8	52700001	52750000	2.46	STX2
8	42680001	42730000	2.46	Tbx3
5	30140001	30190000	2.46	Zc3h12a
3	56060001	56110000	2.46	SPRY1
28	10220001	10270000	2.46	IYD
2	78940001	78990000	2.46	TLL2
26	28600001	28650000	2.46	Chmp2a
26	28600001	28650000	2.46	TRIM28
26	28600001	28650000	2.46	ZBTB45
26	28600001	28650000	2.46	SLC27A5
24	31660001	31710000	2.46	Mettl24
24	31660001	31710000	2.46	CDC40
2	207120001	207170000	2.46	SDR39U1
15	23860001	23910000	2.46	BPIFB2
14	8460001	8510000	2.46	RPS2
14	8460001	8510000	2.46	NDUFB10
14	8460001	8510000	2.46	RPL3L
1	35000001	35050000	2.46	THAP5
1	35000001	35050000	2.46	Dnajb9
12	56060001	56110000	2.46	HAS2
10	45980001	46030000	2.46	Unc13b
6	33740001	33790000	2.45	SOS1
6	27480001	27530000	2.45	BIRC6
3	2820001	2870000	2.45	POLR3D
2	192300001	192350000	2.45	INO80
1	47240001	47290000	2.45	GPNMB
1	47240001	47290000	2.45	MALSU1
7	113160001	113210000	2.44	ZCCHC2
4	10680001	10730000	2.44	CPO
3	124700001	124750000	2.44	FAM193A
1	7620001	7670000	2.44	WEE2
1	7620001	7670000	2.44	TAS2R3
1	7620001	7670000	2.44	TAS2R4
15	26480001	26530000	2.44	Fer1l4
15	26480001	26530000	2.44	ERGIC3
9	6080001	6130000	2.43	NHLRC3
3	26680001	26730000	2.43	RAPGEF2
28	60560001	60610000	2.43	FOXF1
27	140001	190000	2.43	FBXO25
21	91620001	91670000	2.43	ATG7
21	91620001	91670000	2.43	TAMM41
2	126980001	127030000	2.43	WAPL
1	103680001	103730000	2.43	SKIV2L2
9	50640001	50690000	2.42	PDGFRB
9	50640001	50690000	2.42	Cdx1
9	50640001	50690000	2.42	SLC6A7
9	50640001	50690000	2.42	Camk2a
8	63260001	63310000	2.42	GRM4
7	113200001	113250000	2.42	PHLPP1
6	27580001	27630000	2.42	TTC27
6	14520001	14570000	2.42	SMC6
2	238020001	238070000	2.42	PRKAG2
2	172480001	172530000	2.42	TRIP4
20	1400001	1450000	2.42	DOT1L
1	9960001	10010000	2.42	ATP6V0A4
16	45420001	45470000	2.42	SGIP1
16	22380001	22430000	2.42	DR1
12	62860001	62910000	2.42	VPS13B
6	27160001	27210000	2.41	SLC30A6
3	87380001	87430000	2.41	SPATA31D1
3	112920001	112970000	2.41	CLRN2
26	28620001	28670000	2.41	MZF1
26	28620001	28670000	2.41	UBE2M
22	33420001	33470000	2.41	NTF3
21	95960001	96010000	2.41	EEFSEC
2	163560001	163610000	2.41	CPLX3
2	163560001	163610000	2.41	ULK3
1	47160001	47210000	2.41	IGF2BP3
14	28580001	28630000	2.41	PILRA
14	28580001	28630000	2.41	Cyp2g1
14	28580001	28630000	2.41	FTH1
13	28340001	28390000	2.41	AATF
13	28340001	28390000	2.41	Acaca
13	21460001	21510000	2.41	ABHD15
13	21460001	21510000	2.41	Tp53i13
13	18500001	18550000	2.41	CCDC92
7	110260001	110310000	2.4	Oacyl
22	6800001	6850000	2.4	ppm1h
2	207100001	207150000	2.4	KHNYN
2	207100001	207150000	2.4	CBLN3
2	207100001	207150000	2.4	NYNRIN
21	95420001	95470000	2.4	Isy1
21	95420001	95470000	2.4	Rab43
2	163420001	163470000	2.4	PPCDC
10	23100001	23150000	2.4	Brinp1
7	79160001	79210000	2.39	AKAIN1
4	88840001	88890000	2.39	BIN1
2	83540001	83590000	2.39	PCGF5
25	37780001	37830000	2.39	SLC9C2
24	8640001	8690000	2.39	UBE3D
24	2420001	2470000	2.39	IMPG1
24	2420001	2470000	2.39	MYO6
2	192480001	192530000	2.39	Rhov
2	192480001	192530000	2.39	VPS18
2	192120001	192170000	2.39	OIP5
2	192120001	192170000	2.39	NUSAP1
1	93860001	93910000	2.39	NRCAM
15	5760001	5810000	2.39	Slc24a3
14	28940001	28990000	2.39	Tsc22d4
14	28940001	28990000	2.39	PPP1R35
14	28940001	28990000	2.39	MEPCE
14	24300001	24350000	2.39	HS3ST2
12	17360001	17410000	2.39	NRG2
1	110560001	110610000	2.39	TMCC3
10	7460001	7510000	2.39	DPH7
10	7460001	7510000	2.39	ZMYND19
10	7460001	7510000	2.39	Arrdc1
9	49920001	49970000	2.38	GPX3
9	49920001	49970000	2.38	TNIP1
8	52820001	52870000	2.38	ADGRD1
7	35660001	35710000	2.38	MNAT1
5	74760001	74810000	2.38	CHRD
5	74760001	74810000	2.38	THPO
5	74760001	74810000	2.38	POLR2H
5	74760001	74810000	2.38	Clcn2
5	74760001	74810000	2.38	Fam131a
5	74760001	74810000	2.38	EIF4G1
4	73200001	73250000	2.38	ACMSD
26	28640001	28690000	2.38	PLCB3
2	165480001	165530000	2.38	arih1
20	11340001	11390000	2.38	CACNA1A
12	73820001	73870000	2.38	cbfa2t2
10	7480001	7530000	2.38	Pnpla7
10	7480001	7530000	2.38	Mrpl41
5	86020001	86070000	2.37	LRCH3
26	6080001	6130000	2.37	ABO
26	6080001	6130000	2.37	Abo2
24	37140001	37190000	2.37	ZUFSP
24	37140001	37190000	2.37	RSPH4A
24	37140001	37190000	2.37	TMEM230
2	167060001	167110000	2.37	UACA
20	5380001	5430000	2.37	Camsap3
20	5380001	5430000	2.37	PNPLA6
16	24460001	24510000	2.37	ZNF644
15	27760001	27810000	2.37	RPN2
15	27760001	27810000	2.37	MROH8
14	9940001	9990000	2.37	Naa60
14	9940001	9990000	2.37	ZSCAN32
13	19180001	19230000	2.37	DPH1
13	19180001	19230000	2.37	Ovca2
13	19180001	19230000	2.37	HIC1
13	19180001	19230000	2.37	SMG6
11	65420001	65470000	2.37	POU5F2
7	73960001	74010000	2.36	NUDT14
2	2900001	2950000	2.36	TBC1D22A
1	98760001	98810000	2.36	GLI3
18	14900001	14950000	2.36	SIM2
18	14900001	14950000	2.36	HLCS
15	36460001	36510000	2.36	NCOA3
13	19980001	20030000	2.36	Liat1
10	47520001	47570000	2.36	CYP4F22
8	65460001	65510000	2.35	RAB44
8	65460001	65510000	2.35	CDKN1A
7	77540001	77590000	2.35	MYOM1
6	7520001	7570000	2.35	ASAP2
5	85640001	85690000	2.35	ZDHHC19
4	67500001	67550000	2.35	LRP1B
30	140001	190000	2.35	ADORA1
30	140001	190000	2.35	MYBPH
30	140001	190000	2.35	CHI3L1
25	7980001	8030000	2.35	ASH1L
22	15660001	15710000	2.35	SP1
22	15660001	15710000	2.35	AMHR2
21	95640001	95690000	2.35	RAB7A
21	95640001	95690000	2.35	H1FX
21	90240001	90290000	2.35	GHRL
21	90240001	90290000	2.35	pi038
21	90240001	90290000	2.35	IRAK2
1	9180001	9230000	2.35	HIPK2
16	19300001	19350000	2.35	DPYD
10	46180001	46230000	2.35	STOML2
10	46180001	46230000	2.35	Fam214b
9	4000001	4050000	2.34	FOXO1
8	47000001	47050000	2.34	DIABLO
8	47000001	47050000	2.34	B3GNT4
7	77340001	77390000	2.34	LPIN2
7	77340001	77390000	2.34	EMILIN2
7	73820001	73870000	2.34	AHNAK2
6	85020001	85070000	2.34	RNF149
6	85020001	85070000	2.34	CNOT11
4	79620001	79670000	2.34	INSIG2
4	70400001	70450000	2.34	HNMT
3	7600001	7650000	2.34	STMN4
3	180580001	180630000	2.34	Slc39a8
3	124540001	124590000	2.34	SH3BP2
25	15340001	15390000	2.34	Uck2
22	16760001	16810000	2.34	Krt7
22	16760001	16810000	2.34	METTL7A
2	17520001	17570000	2.34	Unknown
20	9460001	9510000	2.34	DOCK6
13	63460001	63510000	2.34	Aspscr1
13	63460001	63510000	2.34	NOTUM
11	62720001	62770000	2.34	GPR98
10	39700001	39750000	2.34	MSANTD3
10	39700001	39750000	2.34	TMEFF1
9	49940001	49990000	2.33	ZNF182
7	10040001	10090000	2.33	SSR1
7	10040001	10090000	2.33	CAGE1
3	38660001	38710000	2.33	Smad1
3	123500001	123550000	2.33	HMX1
2	83440001	83490000	2.33	Hectd2
21	8380001	8430000	2.33	Olig3
21	55160001	55210000	2.33	TMEM42
2	138000001	138050000	2.33	NTRK3
20	89920001	89970000	2.33	Slc6a5
20	89920001	89970000	2.33	PRMT3
13	62980001	63030000	2.33	Bahcc1
13	37640001	37690000	2.33	CA10
13	21440001	21490000	2.33	GIT1
13	21440001	21490000	2.33	ANKRD13B
13	21440001	21490000	2.33	Coro6
13	19840001	19890000	2.33	RPH3AL
10	32060001	32110000	2.33	PTPN3
8	69600001	69650000	2.32	NCR2
3	133360001	133410000	2.32	ZC2HC1A
3	119580001	119630000	2.32	STX18
3	119580001	119630000	2.32	NSG1
28	35900001	35950000	2.32	AMFR
28	35900001	35950000	2.32	GNAO1
20	69300001	69350000	2.32	UVRAG
15	23840001	23890000	2.32	SUN5
14	39140001	39190000	2.32	ZNF646
14	39140001	39190000	2.32	PRSS53
14	39140001	39190000	2.32	VKORC1
12	26380001	26430000	2.32	EIF3H
12	26380001	26430000	2.32	UTP23
11	68020001	68070000	2.32	ERAP1
5	74560001	74610000	2.31	EIF2B5
5	74560001	74610000	2.31	HTR3E
5	74560001	74610000	2.31	HTR3C
3	39260001	39310000	2.31	HHIP
3	135820001	135870000	2.31	Gabrb1
3	135820001	135870000	2.31	GABRA4
24	33220001	33270000	2.31	LAMA4
2	233360001	233410000	2.31	PTPRN2
21	90300001	90350000	2.31	Atp2b2
19	19380001	19430000	2.31	SPEG
19	19380001	19430000	2.31	GMPPA
19	19380001	19430000	2.31	ASIC4
19	19380001	19430000	2.31	Chpf
19	19380001	19430000	2.31	CHPF
15	13200001	13250000	2.31	JAG1
13	19440001	19490000	2.31	PRPF8
12	99940001	99990000	2.31	FABP4
12	99940001	99990000	2.31	FABP9
12	60480001	60530000	2.31	UBR5
10	20840001	20890000	2.31	NDUFA8
10	20840001	20890000	2.31	MORN5
9	9000001	9050000	2.3	DCLK1
9	50000001	50050000	2.3	ZNF300
5	31320001	31370000	2.3	RRAGC
5	21960001	22010000	2.3	WASF2
2	59000001	59050000	2.3	BAG3
23	14900001	14950000	2.3	MTAP
2	218160001	218210000	2.3	BRMS1L
22	16780001	16830000	2.3	ATG101
2	192500001	192550000	2.3	SPINT1
2	152960001	153010000	2.3	KLF13
20	3100001	3150000	2.3	CHAF1A
20	3100001	3150000	2.3	SH3GL1
1	4700001	4750000	2.3	ARHGEF5
1	4700001	4750000	2.3	NOBOX
13	19300001	19350000	2.3	RPA1
11	66880001	66930000	2.3	ARSK
11	4560001	4610000	2.3	MYO16
11	2420001	2470000	2.3	Arhgef7
1	103820001	103870000	2.3	PLPP1
6	27220001	27270000	2.29	NLRC4
4	81720001	81770000	2.29	INHBB
3	2020001	2070000	2.29	GFRA2
28	13200001	13250000	2.29	OPRM1
25	10060001	10110000	2.29	CHTOP
25	10060001	10110000	2.29	ILF2
25	10060001	10110000	2.29	NPR1
22	34660001	34710000	2.29	EMG1
22	34660001	34710000	2.29	PHB2
22	34660001	34710000	2.29	PTPN6
22	34660001	34710000	2.29	ATN1
22	34660001	34710000	2.29	ENO2
2	172460001	172510000	2.29	Znf609
21	55060001	55110000	2.29	ZNF502
16	24220001	24270000	2.29	HFM1
14	26380001	26430000	2.29	LYRM1
14	26380001	26430000	2.29	DNAH3
7	110380001	110430000	2.28	GRP
5	40300001	40350000	2.28	AGBL4
4	52460001	52510000	2.28	DAPL1
2	67320001	67370000	2.28	ADD3
2	165440001	165490000	2.28	BBS4
21	55180001	55230000	2.28	ZDHHC3
20	70200001	70250000	2.28	RNF169
20	70200001	70250000	2.28	XRRA1
19	19060001	19110000	2.28	SLC4A3
14	8440001	8490000	2.28	HS3ST6
12	61680001	61730000	2.28	YWHAZ
11	53920001	53970000	2.28	Enox1
11	53920001	53970000	2.28	ENOX1
9	23920001	23970000	2.27	RASGRF1
7	77080001	77130000	2.27	SMCHD1
7	77080001	77130000	2.27	Actg1
7	77080001	77130000	2.27	NDC80
7	35600001	35650000	2.27	SIX1
7	27800001	27850000	2.27	COLEC12
5	21940001	21990000	2.27	Gpr3
5	21940001	21990000	2.27	rps24
5	21940001	21990000	2.27	CD164L2
5	21940001	21990000	2.27	FCN3
5	21940001	21990000	2.27	MAP3K6
5	21940001	21990000	2.27	SYTL1
3	2620001	2670000	2.27	NPM2
30	1420001	1470000	2.27	NAV1
27	25100001	25150000	2.27	TNKS
24	1420001	1470000	2.27	COL12A1
16	22360001	22410000	2.27	FNBP1L
15	27400001	27450000	2.27	SLA2
13	63500001	63550000	2.27	CBR2
13	63500001	63550000	2.27	Dcxr
13	53900001	53950000	2.27	TPD52L2
12	104740001	104790000	2.27	MMP16
11	72520001	72570000	2.27	SLCO6A1
11	62700001	62750000	2.27	LYSMD3
11	62700001	62750000	2.27	POLR3G
9	46820001	46870000	2.26	LARP1
8	29300001	29350000	2.26	PRR14L
8	29300001	29350000	2.26	DEPDC5
7	35620001	35670000	2.26	Six4
6	75020001	75070000	2.26	CD8A
6	75020001	75070000	2.26	RMND5A
5	26780001	26830000	2.26	CSMD2
3	22800001	22850000	2.26	2021-03-01
3	108840001	108890000	2.26	Adgra3
26	28440001	28490000	2.26	ZNF584
26	28440001	28490000	2.26	RPS5
26	28440001	28490000	2.26	ZNF837
23	35560001	35610000	2.26	SMC5
23	14860001	14910000	2.26	CDKN2A
2	192160001	192210000	2.26	CHP1
2	172260001	172310000	2.26	ZNF609
2	172260001	172310000	2.26	Oaz2
1	9620001	9670000	2.26	Ttc26
1	9620001	9670000	2.26	Ubn2
15	29040001	29090000	2.26	ARHGAP40
15	27480001	27530000	2.26	SOGA1
15	27480001	27530000	2.26	DSN1
14	39100001	39150000	2.26	PRSS36
14	39100001	39150000	2.26	Fus
6	85660001	85710000	2.25	IL1R2
5	40140001	40190000	2.25	SPATA6
5	40140001	40190000	2.25	SLC5A9
3	178820001	178870000	2.25	DDIT4L
2	158200001	158250000	2.25	HERC2
20	55180001	55230000	2.25	FAT3
1	940001	990000	2.25	ZNF398
1	940001	990000	2.25	ZNF212
17	2940001	2990000	2.25	VGLL3
17	2940001	2990000	2.25	RPSA
16	37740001	37790000	2.25	ACADM
13	62460001	62510000	2.25	Rptor
12	81960001	82010000	2.25	PCMTD1
12	81960001	82010000	2.25	PXDNL
11	66820001	66870000	2.25	TTC37
11	66820001	66870000	2.25	FAM81B

[truncated: 2 more sheets: Table S11, Table S12]
